# Supplementary material for: Toll-like receptor signaling in thymic epithelium controls monocyte-derived dendritic cell recruitment and Treg generation
Source: Nat Commun. 2020 May 12;11:2361. doi: 10.1038/s41467-020-16081-3 (PMC7217920; doi:10.1038/s41467-020-16081-3)
Supplement: Supplementary file 5 — Supplementary Data 1 [file 41467_2020_16081_MOESM5_ESM.xlsx]

## Sheet: Sheet1
Supplementary Data 1, Related to Figure 2 | A list of MyD88 induced genes in mTECshigh
Statistical analysis was performed by Wald test, Fold-change cutoff of log2=+/-1,0 and p-value 0.05.
No.	Gene	Description	Log 2 FC	p-value
1	Igkv12-89	immunoglobulin kappa chain variable 12-89	-5.85	0.0134
2	Dppa3	developmental pluripotency-associated 3	-3.04	2.78e-52
3	Igha	immunoglobulin heavy constant alpha	-3.01	1.23e-05
4	Slc22a7	solute carrier family 22 (organic anion transporter) member 7	-2.31	1.18e-20
5	Ighe	Immunoglobulin heavy constant epsilon	-2.27	1.23e-05
6	Cdh8	cadherin 8	-2.19	2.2e-30
7	Iglc2	immunoglobulin lambda constant 2	-2.07	0.000184
8	Gm6377	predicted gene 6377	-2.05	0.000111
9	Krt82	keratin 82	-2.02	5.17e-10
10	Crip3	cysteine-rich protein 3	-2.01	1.19e-33
11	Aldh3a1	aldehyde dehydrogenase family 3 subfamily A1	-1.97	0.00045
12	Tsks	testis-specific serine kinase substrate	-1.96	4.39e-05
13	2810407A14Rik	RIKEN cDNA 2810407A14 gene	-1.96	0.000333
14	Fgf14	fibroblast growth factor 14	-1.95	7.96e-28
15	Gm4651	predicted gene 4651	-1.9	3.49e-12
16	Psors1c2	psoriasis susceptibility 1 candidate 2 (human)	-1.88	2.42e-20
17	Coro6	coronin 6	-1.88	0.000131
18	Krt32	keratin 32	-1.88	0.000137
19	Hoxd1	homeobox D1	-1.88	0.00374
20	Gdf3	growth differentiation factor 3	-1.79	1.99e-15
21	Neurog1	neurogenin 1	-1.78	1.52e-05
22	Elane	elastase neutrophil expressed	-1.77	0.00336
23	Gm37022	predicted gene 37022	-1.75	0.000333
24	Myd88	myeloid differentiation primary response gene 88	-1.73	4.81e-28
25	Sycn	syncollin	-1.7	0.000293
26	Ceacam11	carcinoembryonic antigen-related cell adhesion molecule 11	-1.68	0.00159
27	Krt27	keratin 27	-1.67	8.35e-06
28	Gm26826	predicted gene 26826	-1.66	0.000771
29	Apoh	apolipoprotein H	-1.65	7.94e-06
30	Ccl25	chemokine (C-C motif) ligand 25	-1.53	7.67e-25
31	Bank1	B cell scaffold protein with ankyrin repeats 1	-1.53	2.41e-05
32	Sell	selectin lymphocyte	-1.52	3.12e-07
33	Atoh7	atonal bHLH transcription factor 7	-1.52	0.00296
34	Edn3	endothelin 3	-1.5	2.33e-05
35	Try5	trypsin 5	-1.5	0.00262
36	Hes3	hairy and enhancer of split 3 (Drosophila)	-1.48	0.00358
37	Foxb2	forkhead box B2	-1.47	4.41e-05
38	Gsdmcl-ps	gasdermin C-like pseudogene	-1.46	0.00969
39	Ear2	eosinophil-associated ribonuclease A family member 2	-1.45	6.36e-07
40	Nmur2	neuromedin U receptor 2	-1.43	9.79e-12
41	Rims1	regulating synaptic membrane exocytosis 1	-1.43	5.2e-08
42	Gdf5	growth differentiation factor 5	-1.43	0.00316
43	Defb6	defensin beta 6	-1.42	1.54e-10
44	Krt2	keratin 2	-1.42	2.45e-08
45	Cacng7	calcium channel voltage-dependent gamma subunit 7	-1.42	8.44e-05
46	Klk15	kallikrein related-peptidase 15	-1.42	0.000895
47	Prdm13	PR domain containing 13	-1.42	0.00408
48	Slco1c1	solute carrier organic anion transporter family member 1c1	-1.41	0.000972
49	Prr9	proline rich 9	-1.39	2.27e-06
50	Gsta1	glutathione S-transferase alpha 1 (Ya)	-1.39	0.0019
51	Cd79a	CD79A antigen (immunoglobulin-associated alpha)	-1.38	1.28e-05
52	Apoc4	apolipoprotein C-IV	-1.37	0.0022
53	Gm22154	predicted gene 22154	-1.37	0.00472
54	Neu2	neuraminidase 2	-1.36	0.000268
55	Tbx4	T-box 4	-1.36	0.00135
56	Fabp5l2	fatty acid binding protein 5-like 2	-1.36	0.00436
57	Ccl24	chemokine (C-C motif) ligand 24	-1.36	0.00628
58	Emx2os	Emx2 opposite strand/antisense transcript (non-protein coding)	-1.35	0.00801
59	Fli1	Friend leukemia integration 1	-1.34	1.02e-06
60	Clcnkb	chloride channel voltage-sensitive Kb	-1.34	0.00308
61	Flg2	filaggrin family member 2	-1.33	1.3e-07
62	Fam180a	family with sequence similarity 180 member A	-1.33	0.0111
63	Fcnb	ficolin B	-1.32	0.000475
64	Wfdc12	WAP four-disulfide core domain 12	-1.32	0.00735
65	Padi6	peptidyl arginine deiminase type VI	-1.31	5.56e-06
66	Cbln4	cerebellin 4 precursor protein	-1.31	0.000518
67	Uts2	urotensin 2	-1.31	0.013
68	Tmem45a	transmembrane protein 45a	-1.3	7.52e-13
69	Sdr16c5	short chain dehydrogenase/reductase family 16C member 5	-1.3	0.000456
70	Ccl4	chemokine (C-C motif) ligand 4	-1.3	0.00444
71	Lce1m	late cornified envelope 1M	-1.29	0.000152
72	Dppa5a	developmental pluripotency associated 5A	-1.29	0.000548
73	Akr1b7	aldo-keto reductase family 1 member B7	-1.29	0.000804
74	Wfdc15b	WAP four-disulfide core domain 15B	-1.29	0.00512
75	Krt28	keratin 28	-1.29	0.00823
76	Usp9y	ubiquitin specific peptidase 9 Y chromosome	-1.28	0.00523
77	Psmb11	proteasome (prosome macropain) subunit beta type 11	-1.27	1.69e-06
78	Art4	ADP-ribosyltransferase 4	-1.26	5.19e-07
79	Fcmr	Fc fragment of IgM receptor	-1.25	0.000359
80	Klf14	Kruppel-like factor 14	-1.25	0.00971
81	Krt77	keratin 77	-1.24	1.2e-25
82	Ripply2	ripply transcriptional repressor 2	-1.24	2e-08
83	Itgad	integrin alpha D	-1.24	0.00124
84	Cwh43	cell wall biogenesis 43 C-terminal homolog	-1.24	0.00226
85	Gsc2	goosecoid homebox 2	-1.24	0.00635
86	Mir6236	microRNA 6236	-1.24	0.0117
87	Rag2	recombination activating gene 2	-1.24	0.0134
88	Itgbl1	integrin beta-like 1	-1.23	1.87e-07
89	Ighg2b	immunoglobulin heavy constant gamma 2B	-1.23	9.78e-07
90	Apobec2	apolipoprotein B mRNA editing enzyme catalytic polypeptide 2	-1.23	2.49e-05
91	Prok2	prokineticin 2	-1.23	0.000427
92	Notum	notum pectinacetylesterase homolog (Drosophila)	-1.23	0.0083
93	Tbata	thymus brain and testes associated	-1.22	3.17e-34
94	Adgrf4	adhesion G protein-coupled receptor F4	-1.22	8.29e-11
95	Retnla	resistin like alpha	-1.22	1.29e-10
96	2300002M23Rik	RIKEN cDNA 2300002M23 gene	-1.22	2.05e-06
97	Abcg3	ATP binding cassette subfamily G member 3	-1.22	0.000557
98	AC122356.1	ENSMUSG00000115422	-1.22	0.00244
99	Rps27a-ps2	ribosomal protein S27A pseudogene 2	-1.22	0.00761
100	Dapl1	death associated protein-like 1	-1.21	1.29e-15
101	Jchain	immunoglobulin joining chain	-1.21	1.2e-05
102	Gip	gastric inhibitory polypeptide	-1.2	1.55e-16
103	Mt4	metallothionein 4	-1.2	5.54e-06
104	Krt39	keratin 39	-1.2	0.013
105	Krt35	keratin 35	-1.19	0.000742
106	Gm45847	predicted gene 45847	-1.19	0.00324
107	Bpifa2	BPI fold containing family A member 2	-1.19	0.0062
108	Rln3	relaxin 3	-1.18	2.06e-08
109	Ang2	angiogenin ribonuclease A family member 2	-1.18	0.000122
110	Arhgap40	Rho GTPase activating protein 40	-1.18	0.00039
111	Gm5112	predicted gene 5112	-1.18	0.000466
112	Fam83a	family with sequence similarity 83 member A	-1.18	0.00206
113	Prdm12	PR domain containing 12	-1.18	0.00831
114	Krt36	keratin 36	-1.17	1.64e-05
115	Lpxn	leupaxin	-1.17	0.000397
116	Slc13a5	solute carrier family 13 (sodium-dependent citrate transporter) member 5	-1.17	0.00407
117	Rbp4	retinol binding protein 4 plasma	-1.16	0.000385
118	Mei1	meiotic double-stranded break formation protein 1	-1.16	0.00543
119	Icam2	intercellular adhesion molecule 2	-1.15	0.0043
120	Plpp4	phospholipid phosphatase 4	-1.15	0.00646
121	Prtn3	proteinase 3	-1.15	0.0066
122	Rny1	RNA Y1 small cytoplasmic Ro-associated	-1.15	0.00673
123	Sp7	Sp7 transcription factor 7	-1.14	0.000106
124	Cyp3a44	cytochrome P450 family 3 subfamily a polypeptide 44	-1.14	0.0011
125	Nanog	Nanog homeobox	-1.14	0.0131
126	St8sia1	ST8 alpha-N-acetyl-neuraminide alpha-28-sialyltransferase 1	-1.13	2.86e-05
127	Pou1f1	POU domain class 1 transcription factor 1	-1.13	0.000128
128	Foxc2	forkhead box C2	-1.13	0.00111
129	Lce1j	late cornified envelope 1J	-1.13	0.00195
130	Klf17	Kruppel-like factor 17	-1.13	0.00342
131	Tacr3	tachykinin receptor 3	-1.13	0.0116
132	Chil4	chitinase-like 4	-1.12	1.04e-13
133	Apol11a	apolipoprotein L 11a	-1.12	2.8e-08
134	Slc22a14	solute carrier family 22 (organic cation transporter) member 14	-1.12	0.00014
135	Rfx4	regulatory factor X 4 (influences HLA class II expression)	-1.12	0.00814
136	Aldh3b2	aldehyde dehydrogenase 3 family member B2	-1.11	3.31e-11
137	Ptpro	protein tyrosine phosphatase receptor type O	-1.11	1.8e-05
138	Esm1	endothelial cell-specific molecule 1	-1.11	0.00892
139	Olfr523	olfactory receptor 523	-1.11	0.0116
140	Trap1a	tumor rejection antigen P1A	-1.11	0.0127
141	Gsdmc	gasdermin C	-1.11	0.0136
142	Orm1	orosomucoid 1	-1.1	1.79e-12
143	Cnmd	chondromodulin	-1.1	5.52e-11
144	Rbp7	retinol binding protein 7 cellular	-1.1	5.3e-08
145	Tecta	tectorin alpha	-1.1	6.27e-07
146	Ptprcap	protein tyrosine phosphatase receptor type C polypeptide-associated protein	-1.1	3.55e-05
147	Crygs	crystallin gamma S	-1.1	0.0102
148	Igf2bp1	insulin-like growth factor 2 mRNA binding protein 1	-1.09	1.13e-09
149	Entpd1	ectonucleoside triphosphate diphosphohydrolase 1	-1.09	5.22e-05
150	Kcnab2	potassium voltage-gated channel shaker-related subfamily beta member 2	-1.09	7.76e-05
151	Gm1966	predicted gene 1966	-1.09	0.000682
152	Gchfr	GTP cyclohydrolase I feedback regulator	-1.09	0.00184
153	Clgn	calmegin	-1.09	0.00245
154	Selenbp2	selenium binding protein 2	-1.09	0.00464
155	Sprr2d	small proline-rich protein 2D	-1.08	9.71e-05
156	Nppa	natriuretic peptide type A	-1.08	0.000326
157	Cldn18	claudin 18	-1.08	0.00296
158	Erp27	endoplasmic reticulum protein 27	-1.08	0.0114
159	Lrrc25	leucine rich repeat containing 25	-1.08	0.0132
160	Ramp1	receptor (calcitonin) activity modifying protein 1	-1.07	5.76e-07
161	Ogdhl	oxoglutarate dehydrogenase-like	-1.07	9.7e-06
162	Matn3	matrilin 3	-1.07	0.00539
163	Mgat4c	MGAT4 family member C	-1.06	4.43e-07
164	Msx3	msh homeobox 3	-1.06	5.37e-07
165	Tex35	testis expressed 35	-1.06	6.38e-05
166	E030013I19Rik	RIKEN cDNA E030013I19 gene	-1.06	0.000809
167	Gm20611	predicted gene 20611	-1.06	0.0029
168	Ptprb	protein tyrosine phosphatase receptor type B	-1.05	3.21e-11
169	Ear1	eosinophil-associated ribonuclease A family member 1	-1.05	7.71e-11
170	Saa4	serum amyloid A 4	-1.05	4.79e-06
171	Pde6h	phosphodiesterase 6H cGMP-specific cone gamma	-1.05	0.000147
172	Acta1	actin alpha 1 skeletal muscle	-1.05	0.000296
173	Cd19	CD19 antigen	-1.05	0.00102
174	Gp5	glycoprotein 5 (platelet)	-1.05	0.00143
175	Frrs1l	ferric-chelate reductase 1 like	-1.05	0.00194
176	Gm5678	predicted gene 5678	-1.05	0.0053
177	Krt10	keratin 10	-1.04	1.47e-12
178	Stc2	stanniocalcin 2	-1.04	5.69e-10
179	Kprp	keratinocyte expressed proline-rich	-1.04	7.14e-05
180	Fcgr3	Fc receptor IgG low affinity III	-1.04	0.000192
181	Grin2a	glutamate receptor ionotropic NMDA2A (epsilon 1)	-1.04	0.00108
182	S1pr1	sphingosine-1-phosphate receptor 1	-1.03	6.08e-20
183	Fbxo15	F-box protein 15	-1.03	0.0011
184	Apol10a	apolipoprotein L 10A	-1.03	0.0023
185	Tpo	thyroid peroxidase	-1.03	0.00771
186	Opalin	oligodendrocytic myelin paranodal and inner loop protein	-1.03	0.00894
187	Ascl4	achaete-scute family bHLH transcription factor 4	-1.03	0.0132
188	Klk5	kallikrein related-peptidase 5	-1.02	2.1e-11
189	Clec2g	C-type lectin domain family 2 member g	-1.02	3.49e-08
190	Il1f6	interleukin 1 family member 6	-1.02	9.36e-07
191	Trbc2	T cell receptor beta constant 2	-1.02	1.91e-06
192	Tat	tyrosine aminotransferase	-1.02	0.00142
193	Oma1	OMA1 zinc metallopeptidase	-1.01	2.97e-22
194	Slc6a5	solute carrier family 6 (neurotransmitter transporter glycine) member 5	-1.01	2.46e-10
195	F13a1	coagulation factor XIII A1 subunit	-1.01	2.87e-09
196	Chil3	chitinase-like 3	-1.01	1.15e-08
197	Cers3	ceramide synthase 3	-1.01	9.12e-07
198	Slc45a2	solute carrier family 45 member 2	-1.01	0.000158
199	Klk1b27	kallikrein 1-related peptidase b27	-1.01	0.000576
200	Trat1	T cell receptor associated transmembrane adaptor 1	-1.01	0.000669
201	Mfap3l	microfibrillar-associated protein 3-like	-1	3.34e-13
202	Csf2	colony stimulating factor 2 (granulocyte-macrophage)	-1	4.12e-06
203	Ngp	neutrophilic granule protein	-1	5.11e-06
204	Lgals7	lectin galactose binding soluble 7	-1	1.68e-05
205	Apold1	apolipoprotein L domain containing 1	-1	0.00119
206	Nxf7	nuclear RNA export factor 7	-1	0.00411
