# Supplementary material for: Toll-like receptor signaling in thymic epithelium controls monocyte-derived dendritic cell recruitment and Treg generation
Source: Nat Commun. 2020 May 12;11:2361. doi: 10.1038/s41467-020-16081-3 (PMC7217920; doi:10.1038/s41467-020-16081-3)
Supplement: Supplementary file 6 — Supplementary Data 2 [file 41467_2020_16081_MOESM6_ESM.xlsx]

## Sheet: Sheet1
Supplementary Data 2, Related to Figure 2 | A list of MyD88 repressed genes in mTECshigh
Statistical analysis was performed by Wald test, Fold-change cutoff of log2=+/-1,0 and p-value 0.05.
No.	Gene	Description	Log 2 FC	p-value
1	Gm13394	predicted gene 13394	8.27	2.2e-54
2	Gm44223	predicted gene 44223	3.64	5.56e-07
3	Pianp	PILR alpha associated neural protein	3.41	4.8e-37
4	Gm21738	predicted gene 21738	3.33	0.000341
5	Gm5886	predicted gene 5886	2.74	6.5e-14
6	AC154433.1	ENSMUSG00000114751	2.45	7.45e-05
7	Rerg	RAS-like estrogen-regulated growth-inhibitor	2.42	5.41e-22
8	AC164550.2	ENSMUSG00000112547	2.38	3.88e-10
9	Gm10800	predicted gene 10800	2.15	0.00471
10	Gm15445	predicted gene 15445	2.04	0.000113
11	Gm43490	predicted gene 43490	1.9	0.00053
12	Hbb-bs	hemoglobin beta adult s chain	1.86	0.00808
13	Gm43511	predicted gene 43511	1.78	0.00117
14	Gm45188	predicted gene 45188	1.76	0.000878
15	Gm16233	predicted gene 16233	1.73	0.000251
16	Gm15122	predicted gene 15122	1.73	0.0021
17	Gm44735	predicted gene 44735	1.72	0.00156
18	Gm37364	predicted gene 37364	1.62	0.000472
19	Gm42047	predicted gene 42047	1.46	7.37e-14
20	Pcdhb21	protocadherin beta 21	1.45	0.00145
21	Gm7298	predicted gene 7298	1.38	2.08e-06
22	Wdr46-ps	Wdr46 retrotransposed pseudogene	1.38	0.00301
23	AC124516.1	ENSMUSG00000112990	1.38	0.00939
24	Gm17494	predicted gene 17494	1.37	0.00821
25	AC160124.1	ENSMUSG00000111014	1.35	0.00325
26	Mcmdc2	minichromosome maintenance domain containing 2	1.32	0.000124
27	Rragb	Ras-related GTP binding B	1.32	0.00164
28	Gm20036	predicted gene 20036	1.3	0.00883
29	Myog	myogenin	1.29	5.17e-17
30	Gm30211	predicted gene 30211	1.29	0.0014
31	Gm44567	predicted gene 44567	1.28	0.00191
32	Cavin2	caveolae associated 2	1.28	0.00316
33	Clcn1	chloride channel voltage-sensitive 1	1.27	1.8e-09
34	Hba-a1	hemoglobin alpha adult chain 1	1.27	0.00759
35	Gm18955	predicted gene 18955	1.27	0.01
36	Gm16141	predicted gene 16141	1.27	0.0106
37	4930509H03Rik	RIKEN cDNA 4930509H03 gene	1.25	0.00153
38	AC139845.1	ENSMUSG00000115317	1.25	0.00458
39	4933431G14Rik	RIKEN cDNA 4933431G14 gene	1.25	0.00739
40	4933431C10Rik	RIKEN cDNA 4933431C10 gene	1.24	0.00226
41	Bmp2k	BMP2 inducible kinase	1.23	4.36e-15
42	Slc15a2	solute carrier family 15 (H+/peptide transporter) member 2	1.22	0.000726
43	Gbp11	guanylate binding protein 11	1.21	6.66e-08
44	Gm30671	predicted gene 30671	1.21	0.000607
45	Gm37320	predicted gene 37320	1.21	0.00218
46	Gm42870	predicted gene 42870	1.21	0.00274
47	Gm11998	predicted gene 11998	1.21	0.00531
48	Gm36936	predicted gene 36936	1.2	0.000352
49	4732465J04Rik	RIKEN cDNA 4732465J04 gene	1.2	0.00577
50	2700078F05Rik	RIKEN cDNA 2700078F05 gene	1.2	0.0116
51	Gm19667	predicted gene 19667	1.19	0.00587
52	AC101875.1	ENSMUSG00000113385	1.19	0.0136
53	Rtn4rl2	reticulon 4 receptor-like 2	1.18	0.0017
54	Ntng1	netrin G1	1.18	0.00253
55	Gm42602	predicted gene 42602	1.17	8.19e-10
56	9030624G23Rik	RIKEN cDNA 9030624G23 gene	1.17	0.000684
57	Gm37309	predicted gene 37309	1.17	0.00123
58	Cfhr1	complement factor H-related 1	1.17	0.00222
59	Nespas	neuroendocrine secretory protein antisense	1.17	0.00656
60	Mug-ps1	murinoglobulin pseudogene 1	1.17	0.0101
61	BC064078	cDNA sequence BC064078	1.16	2.26e-49
62	Gm45110	predicted gene 45110	1.16	0.00154
63	Gm43637	predicted gene 43637	1.16	0.0065
64	Gm5136	predicted gene 5136	1.15	0.0105
65	Ism2	isthmin 2	1.14	0.0107
66	Trim43c	tripartite motif-containing 43C	1.13	0.00601
67	Myl1	myosin light polypeptide 1	1.12	9.8e-06
68	A530041M06Rik	RIKEN cDNA A530041M06 gene	1.12	0.00343
69	Cr2	complement receptor 2	1.11	5.12e-17
70	Zfp808	zinc finger protein 80	1.11	0.00593
71	Ptprv	protein tyrosine phosphatase receptor type V	1.1	9.88e-13
72	Zfp970	zinc finger protein 970	1.1	0.00726
73	Gm2531	predicted gene 2531	1.1	0.011
74	Hebp1	heme binding protein 1	1.09	9.07e-19
75	Gm13204	predicted gene 13204	1.09	0.0121
76	1700003P14Rik	RIKEN cDNA 1700003P14 gene	1.08	0.000853
77	Gm42930	predicted gene 42930	1.08	0.0073
78	4930595D18Rik	RIKEN cDNA 4930595D18 gene	1.07	0.00181
79	Gm37303	predicted gene 37303	1.07	0.00699
80	Sfrp5	secreted frizzled-related sequence protein 5	1.06	3.94e-11
81	Ing4	inhibitor of growth family member 4	1.06	8.05e-05
82	Rps2-ps9	ribosomal protein S2 pseudogene 9	1.05	0.00666
83	Sgcg	sarcoglycan gamma (dystrophin-associated glycoprotein)	1.04	0.000383
84	Gm18301	predicted gene 18301	1.04	0.00372
85	Gm42866	predicted gene 42866	1.04	0.00651
86	Zfp975	zinc finger protein 975	1.03	4.54e-05
87	Gm33195	predicted gene 33195	1.03	0.00304
88	Gm43679	predicted gene 43679	1.03	0.0089
89	Gm45261	predicted gene 45261	1.03	0.0091
90	4930594C11Rik	RIKEN cDNA 4930594C11 gene	1.03	0.0095
91	Gm33958	predicted gene 33958	1.02	0.00108
92	Gm16071	predicted gene 16071	1.02	0.0043
93	Epha3	Eph receptor A3	1.01	1.03e-14
94	Arhgap27os3	Rho GTPase activating protein 27 opposite strand 3	1.01	5.78e-05
95	Gm11870	predicted gene 11870	1.01	0.00383
96	4930412F12Rik	RIKEN cDNA 4930412F12 gene	1.01	0.0112
97	C1s2	complement component 1 s subcomponent 2	1	0.000118
