# Supplementary material for: Toll-like receptor signaling in thymic epithelium controls monocyte-derived dendritic cell recruitment and Treg generation
Source: Nat Commun. 2020 May 12;11:2361. doi: 10.1038/s41467-020-16081-3 (PMC7217920; doi:10.1038/s41467-020-16081-3)
Supplement: Supplementary file 7 — Supplementary Data 3 [file 41467_2020_16081_MOESM7_ESM.xlsx]

## Sheet: Sheet1
Supplementary Data 3, Related to Figure 2 | A list of CpG ODN upregulated genes in mTECshigh
Statistical analysis was performed by Wald test, Fold-change cutoff of log2=+/-1,0 and p-value 0.05.
No.	Gene	Description	Log 2 FC	p-value
1	Cxcl5	chemokine (C-X-C motif) ligand 5	3.46	5.67e-22
2	Cxcl2	chemokine (C-X-C motif) ligand 2	3.22	4.69e-26
3	Cxcl1	chemokine (C-X-C motif) ligand 1	2.93	1.07e-31
4	Wfdc17	WAP four-disulfide core domain 17	2.35	1.36e-17
5	Krt222	keratin 222	2.29	7.36e-05
6	Gm14403	predicted gene 14403	2.24	0.000116
7	Zfp97	zinc finger protein 97	2.23	7.41e-06
8	Ccl3	chemokine (C-C motif) ligand 3	2.18	1.93e-05
9	Gm10801	predicted gene 10801	2.17	5.98e-11
10	Lcn2	lipocalin 2	2.13	1.69e-06
11	Olfm4	olfactomedin 4	2.12	9.05e-32
12	Ifi207	interferon activated gene 207	2.11	0.000262
13	Gm21738	predicted gene 21738	2.1	5.34e-09
14	Tnf	tumor necrosis factor	2.04	0.00035
15	Muc1	mucin 1 transmembrane	2.02	1.66e-19
16	Tnip3	TNFAIP3 interacting protein 3	2.01	6.45e-21
17	Gm10800	predicted gene 10800	1.95	5.82e-08
18	Zfp72	zinc finger protein 72	1.95	0.000977
19	Gm26870	predicted gene 26870	1.93	1.06e-07
20	Csf2	colony stimulating factor 2 (granulocyte-macrophage)	1.93	3.59e-06
21	RP23-456L15.4	ENSMUSG00000111059	1.92	6.9e-07
22	Aif1	allograft inflammatory factor 1	1.91	1.68e-06
23	Gm11639	predicted gene 11639	1.87	0.00119
24	Slc5a8	solute carrier family 5 (iodide transporter) member 8	1.86	1.13e-13
25	Zfp946	zinc finger protein 946	1.84	0.00119
26	Vnn3	vanin 3	1.83	1.73e-13
27	Wfdc18	WAP four-disulfide core domain 18	1.82	3.71e-09
28	Il27	interleukin 27	1.81	1.21e-05
29	Rassf4	Ras association (RalGDS/AF-6) domain family member 4	1.8	9.09e-08
30	Pglyrp1	peptidoglycan recognition protein 1	1.79	1e-11
31	Cxcl3	chemokine (C-X-C motif) ligand 3	1.79	5.1e-09
32	Pigr	polymeric immunoglobulin receptor	1.79	2.16e-05
33	Zcchc4	zinc finger CCHC domain containing 4	1.79	0.00231
34	Saa3	serum amyloid A 3	1.77	1.06e-11
35	Frk	fyn-related kinase	1.77	2.89e-09
36	Tnfrsf11b	tumor necrosis factor receptor superfamily member 11b (osteoprotegerin)	1.76	1.99e-37
37	Il22	interleukin 22	1.73	6.09e-06
38	Fabp12	fatty acid binding protein 12	1.73	5.59e-05
39	Ccl5	chemokine (C-C motif) ligand 5	1.72	5.16e-23
40	Ifit1bl1	interferon induced protein with tetratricpeptide repeats 1B like 1	1.66	7.07e-05
41	Sprr2f	small proline-rich protein 2F	1.64	9.86e-06
42	Saal1	serum amyloid A-like 1	1.64	0.0028
43	Rpia	ribose 5-phosphate isomerase A	1.64	0.00287
44	Dcaf12l2	DDB1 and CUL4 associated factor 12-like 2	1.63	0.00014
45	St8sia6	ST8 alpha-N-acetyl-neuraminide alpha-28-sialyltransferase 6	1.63	0.00118
46	Nos2	nitric oxide synthase 2 inducible	1.62	3.62e-05
47	Slc7a3	solute carrier family 7 (cationic amino acid transporter y+ system) member 3	1.62	4.27e-05
48	Ifitm1	interferon induced transmembrane protein 1	1.61	6.38e-07
49	Sprr2i	small proline-rich protein 2I	1.6	4.88e-05
50	Ccl20	chemokine (C-C motif) ligand 20	1.6	0.000104
51	Clca3b	chloride channel accessory 3B	1.6	0.00225
52	Gm11588	predicted gene 11588	1.6	0.00241
53	5730403I07Rik	RIKEN cDNA 5730403I07 gene	1.59	0.000328
54	Cybb	cytochrome b-245 beta polypeptide	1.59	0.00287
55	Tab1	TGF-beta activated kinase 1/MAP3K7 binding protein 1	1.57	0.000476
56	Ly6i	lymphocyte antigen 6 complex locus I	1.56	0.000262
57	Il23r	interleukin 23 receptor	1.54	8.33e-06
58	Tnfsf9	tumor necrosis factor (ligand) superfamily member 9	1.53	1.54e-06
59	Plet1	placenta expressed transcript 1	1.52	1.57e-13
60	Itgb8	integrin beta 8	1.52	2.7e-07
61	Fam178a	family with sequence similarity 178 member A	1.51	9.67e-07
62	Chil1	chitinase-like 1	1.51	2.06e-06
63	Abca5	ATP-binding cassette sub-family A (ABC1) member 5	1.51	0.000581
64	Galnt3	UDP-N-acetyl-alpha-D-galactosamine:polypeptide N-acetylgalactosaminyltransferase 3	1.5	8.24e-06
65	9230104L09Rik	RIKEN cDNA 9230104L09 gene	1.5	9.23e-05
66	RP23-442A13.4	ENSMUSG00000111683	1.49	0.00065
67	Pld4	phospholipase D family member 4	1.47	1.64e-07
68	Sprr2d	small proline-rich protein 2D	1.47	6.99e-06
69	Sprr2j-ps	small proline-rich protein 2J pseudogene	1.47	1.95e-05
70	Rps6ka3	ribosomal protein S6 kinase polypeptide 3	1.47	0.00107
71	Fam49a	family with sequence similarity 49 member A	1.45	4.58e-08
72	5_150592475_150593505_-	5_150592475_150593505_-	1.45	3.57e-06
73	Ifi211	interferon activated gene 211	1.43	6.41e-24
74	Met	met proto-oncogene	1.43	8.83e-05
75	Gbp6	guanylate binding protein 6	1.42	2.29e-05
76	Mndal	myeloid nuclear differentiation antigen like	1.42	0.000246
77	Il1rn	interleukin 1 receptor antagonist	1.41	2.89e-18
78	Ifi205	interferon activated gene 205	1.41	1.74e-07
79	Zfp960	zinc finger protein 960	1.41	0.000684
80	Ddx6	DEAD (Asp-Glu-Ala-Asp) box polypeptide 6	1.4	0.000177
81	Ly75	lymphocyte antigen 75	1.4	0.000881
82	Mmp7	matrix metallopeptidase 7	1.4	0.00206
83	Iapp	islet amyloid polypeptide	1.39	4.89e-05
84	Ppp2r3c	protein phosphatase 2 regulatory subunit B'' gamma	1.38	1.22e-10
85	Pdcd1lg2	programmed cell death 1 ligand 2	1.38	1.06e-05
86	Tcf7l1	transcription factor 7 like 1 (T cell specific HMG box)	1.37	8.62e-05
87	Apobr	apolipoprotein B receptor	1.37	0.000631
88	Tnfsf13os	tumor necrosis factor (ligand) superfamily member 13 opposite strand	1.37	0.00206
89	Cd72	CD72 antigen	1.36	8.17e-05
90	Ddx21	DEAD (Asp-Glu-Ala-Asp) box polypeptide 21	1.36	0.00238
91	AW112010	expressed sequence AW112010	1.35	3.43e-11
92	Itln1	intelectin 1 (galactofuranose binding)	1.35	8.96e-08
93	C3	complement component 3	1.35	3.27e-05
94	Inpp5f	inositol polyphosphate-5-phosphatase F	1.35	0.000718
95	N4bp2l1	NEDD4 binding protein 2-like 1	1.34	9.27e-09
96	Trim65	tripartite motif-containing 65	1.34	0.00279
97	Capsl	calcyphosine-like	1.33	0.000159
98	Slc26a4	solute carrier family 26 member 4	1.33	0.000393
99	mt-Cytb	mitochondrially encoded cytochrome b	1.32	5.44e-06
100	Pla2g1b	phospholipase A2 group IB pancreas	1.31	2.59e-05
101	Ms4a18	membrane-spanning 4-domains subfamily A member 18	1.31	7.27e-05
102	Ctcf	CCCTC-binding factor	1.31	0.0014
103	Saa2	serum amyloid A 2	1.3	2.65e-06
104	Flt1	FMS-like tyrosine kinase 1	1.3	6.2e-06
105	Ccar1	cell division cycle and apoptosis regulator 1	1.29	0.000288
106	Retnla	resistin like alpha	1.29	0.000293
107	Mtf2	metal response element binding transcription factor 2	1.29	0.000316
108	Atp10b	ATPase class V type 10B	1.29	0.000431
109	AW549877	expressed sequence AW549877	1.29	0.000678
110	Ly96	lymphocyte antigen 96	1.28	1.96e-05
111	Il12a	interleukin 12a	1.28	7.31e-05
112	Thoc2	THO complex 2	1.28	0.000825
113	Atxn1	ataxin 1	1.28	0.00111
114	Ebi3	Epstein-Barr virus induced gene 3	1.27	4.37e-05
115	Oraov1	oral cancer overexpressed 1	1.26	5.6e-05
116	Bcl2a1a	B cell leukemia/lymphoma 2 related protein A1a	1.25	3.87e-08
117	Zfp809	zinc finger protein 809	1.25	3.78e-06
118	Phf11d	PHD finger protein 11D	1.25	0.00011
119	Bcl2l15	BCLl2-like 15	1.24	1.23e-21
120	Ptgs2	prostaglandin-endoperoxide synthase 2	1.23	1.62e-06
121	Ncoa7	nuclear receptor coactivator 7	1.23	0.00114
122	Cbr2	carbonyl reductase 2	1.22	2.76e-19
123	St3gal5	ST3 beta-galactoside alpha-23-sialyltransferase 5	1.22	6.97e-05
124	Gm11410	predicted gene 11410	1.22	0.000256
125	Mrpl1	mitochondrial ribosomal protein L1	1.21	0.000126
126	Ap1s2	adaptor-related protein complex 1 sigma 2 subunit	1.21	0.00124
127	Swap70	SWA-70 protein	1.2	8.16e-07
128	Il1f6	interleukin 1 family member 6	1.19	1.68e-05
129	Rbm25	RNA binding motif protein 25	1.19	0.000685
130	Zfp62	zinc finger protein 62	1.19	0.000849
131	Cd40	CD40 antigen	1.18	5.85e-08
132	Serpina3g	serine (or cysteine) peptidase inhibitor clade A member 3G	1.18	1.57e-06
133	Plagl1	pleiomorphic adenoma gene-like 1	1.18	0.000452
134	Slc2a6	solute carrier family 2 (facilitated glucose transporter) member 6	1.17	0.000414
135	2310001H17Rik	RIKEN cDNA 2310001H17 gene	1.17	0.000504
136	Orc3	origin recognition complex subunit 3	1.17	0.000641
137	Ssx2ip	synovial sarcoma X breakpoint 2 interacting protein	1.17	0.00099
138	Ccnt2	cyclin T2	1.17	0.00132
139	Hat1	histone aminotransferase 1	1.16	2.96e-06
140	Hdac2	histone deacetylase 2	1.16	6.15e-05
141	Fmo1	flavin containing monooxygenase 1	1.15	6.06e-05
142	Hnrnpa0	heterogeneous nuclear ribonucleoprotein A0	1.15	0.000619
143	Gm13341	predicted gene 13341	1.15	0.000851
144	Cd14	CD14 antigen	1.13	7.57e-15
145	Cd44	CD44 antigen	1.13	2.38e-08
146	Chac2	ChaC cation transport regulator 2	1.13	2.99e-06
147	Akr1b8	aldo-keto reductase family 1 member B8	1.13	0.00103
148	Orc5	origin recognition complex subunit 5	1.13	0.00221
149	Slc7a11	solute carrier family 7 (cationic amino acid transporter y+ system) member 11	1.12	3.15e-16
150	Gm11512	predicted gene 11512	1.12	6.22e-05
151	Slc1a2	solute carrier family 1 (glial high affinity glutamate transporter) member 2	1.12	0.00178
152	Calm2	calmodulin 2	1.11	1.36e-10
153	Rab32	RAB32 member RAS oncogene family	1.11	8.7e-08
154	Ccdc59	coiled-coil domain containing 59	1.11	0.000272
155	Igsf3	immunoglobulin superfamily member 3	1.11	0.000304
156	Cox20	COX20 Cox2 chaperone	1.11	0.000939
157	Eed	embryonic ectoderm development	1.11	0.00255
158	Gda	guanine deaminase	1.1	1.07e-05
159	Zfp180	zinc finger protein 180	1.1	0.000997
160	Gm6637	predicted gene 6637	1.09	7.15e-09
161	Sf3b1	splicing factor 3b subunit 1	1.09	2.34e-06
162	Hfe	hemochromatosis	1.09	4.25e-05
163	Zfp386	zinc finger protein 386 (Kruppel-like)	1.09	0.000153
164	Gk	glycerol kinase	1.09	0.000406
165	Gm29461	predicted gene 29461	1.09	0.000542
166	2610002M06Rik	RIKEN cDNA 2610002M06 gene	1.09	0.000939
167	Trnt1	tRNA nucleotidyl transferase CCA-adding 1	1.08	5.28e-07
168	Pggt1b	protein geranylgeranyltransferase type I beta subunit	1.08	0.000125
169	Mad2l1	MAD2 mitotic arrest deficient-like 1	1.08	0.000901
170	Tcerg1	transcription elongation regulator 1 (CA150)	1.08	0.00191
171	Tank	TRAF family member-associated Nf-kappa B activator	1.07	1.14e-10
172	Slc6a14	solute carrier family 6 (neurotransmitter transporter) member 14	1.07	0.000723
173	Gm29216	predicted gene 29216	1.07	0.000804
174	Papss2	3'-phosphoadenosine 5'-phosphosulfate synthase 2	1.07	0.00134
175	Adss	adenylosuccinate synthetase non muscle	1.06	5.24e-05
176	Usp9x	ubiquitin specific peptidase 9 X chromosome	1.06	0.0026
177	Gm5530	predicted gene 5530	1.05	2.91e-08
178	Erlec1	endoplasmic reticulum lectin 1	1.05	0.00166
179	Ifit1	interferon-induced protein with tetratricopeptide repeats 1	1.04	2.78e-09
180	Tac1	tachykinin 1	1.04	1.13e-05
181	Map3k8	mitogen-activated protein kinase kinase kinase 8	1.04	1.4e-05
182	Pdia3	protein disulfide isomerase associated 3	1.03	1.96e-07
183	mt-Co1	mitochondrially encoded cytochrome c oxidase I	1.03	0.000665
184	Ccdc90b	coiled-coil domain containing 90B	1.03	0.00237
185	Sub1	SUB1 homolog (S. cerevisiae)	1.02	8.52e-06
186	Dennd4a	DENN/MADD domain containing 4A	1.02	2.28e-05
187	Gpbp1	GC-rich promoter binding protein 1	1.02	3.11e-05
188	Pde4b	phosphodiesterase 4B cAMP specific	1.02	3.76e-05
189	Dek	DEK oncogene (DNA binding)	1.02	0.00068
190	Neurl3	neuralized E3 ubiquitin protein ligase 3	1.02	0.00198
191	Mrps18c	mitochondrial ribosomal protein S18C	1.02	0.00289
192	Myo1d	myosin ID	1.01	5.6e-06
193	Serpinb6b	serine (or cysteine) peptidase inhibitor clade B member 6b	1.01	1.09e-05
194	Gmps	guanine monophosphate synthetase	1.01	4.08e-05
195	Esco1	establishment of sister chromatid cohesion N-acetyltransferase 1	1.01	0.000123
196	Rpp30	ribonuclease P/MRP 30 subunit	1.01	0.000718
197	Herc6	hect domain and RLD 6	1.01	0.000913
198	Naa15	N(alpha)-acetyltransferase 15 NatA auxiliary subunit	1	0.00191
