# Supplementary material for: Toll-like receptor signaling in thymic epithelium controls monocyte-derived dendritic cell recruitment and Treg generation
Source: Nat Commun. 2020 May 12;11:2361. doi: 10.1038/s41467-020-16081-3 (PMC7217920; doi:10.1038/s41467-020-16081-3)
Supplement: Supplementary file 8 — Supplementary Data 4 [file 41467_2020_16081_MOESM8_ESM.xlsx]

## Sheet: Sheet1
Supplementary Data 4, Related to Figure 2 | A list of CpG ODN dowregulated genes in mTECshigh
Statistical analysis was performed by Wald test, Fold-change cutoff of log2=+/-1,0 and p-value 0.05.
No.	Gene	Description	Log 2 FC	p-value
1	Evi5l	ecotropic viral integration site 5 like	-4.46	2.19e-19
2	Asgr1	asialoglycoprotein receptor 1	-4.25	1.88e-16
3	Ngef	neuronal guanine nucleotide exchange factor	-3.65	8.81e-11
4	Casd1	CAS1 domain containing 1	-3.09	2.17e-08
5	Slc6a15	solute carrier family 6 (neurotransmitter transporter) member 15	-2.69	3.79e-06
6	Phf24	PHD finger protein 24	-2.6	1.39e-06
7	Cybrd1	cytochrome b reductase 1	-2.53	8.22e-06
8	Nccrp1	non-specific cytotoxic cell receptor protein 1 homolog (zebrafish)	-2.4	4.92e-07
9	Zfp455	zinc finger protein 455	-2.36	6.75e-05
10	Paqr5	progestin and adipoQ receptor family member V	-2.31	2.32e-09
11	Tpst1	protein-tyrosine sulfotransferase 1	-2.26	9.3e-05
12	Gm43251	predicted gene 43251	-2.14	0.000289
13	Cldn8	claudin 8	-2.08	0.000433
14	Gm20662	predicted gene 20662	-2.07	0.000306
15	Tmem231	transmembrane protein 231	-2.05	0.000398
16	Kng2	kininogen 2	-2.05	0.000486
17	Prrg1	proline rich Gla (G-carboxyglutamic acid) 1	-2.05	0.000558
18	Gm94	predicted gene 94	-2.02	4.13e-10
19	Gm28039	predicted gene 28039	-1.99	0.000819
20	Chd8	chromodomain helicase DNA binding protein 8	-1.97	0.00081
21	Zfp791	zinc finger protein 791	-1.97	0.000914
22	Ap2a1	adaptor-related protein complex 2 alpha 1 subunit	-1.95	0.000298
23	Efcab7	EF-hand calcium binding domain 7	-1.95	0.000963
24	Mfsd7c	major facilitator superfamily domain containing 7C	-1.94	0.000834
25	Pm20d1	peptidase M20 domain containing 1	-1.92	0.00122
26	Gpam	glycerol-3-phosphate acyltransferase mitochondrial	-1.91	0.000451
27	Abca2	ATP-binding cassette sub-family A (ABC1) member 2	-1.88	0.00147
28	Gm43809	predicted gene 43809	-1.83	0.00106
29	Nsg2	neuron specific gene family member 2	-1.82	0.000186
30	Slc22a7	solute carrier family 22 (organic anion transporter) member 7	-1.81	3.11e-05
31	Dapl1	death associated protein-like 1	-1.79	4.97e-13
32	Ptprs	protein tyrosine phosphatase receptor type S	-1.79	5.37e-07
33	Pcsk2	proprotein convertase subtilisin/kexin type 2	-1.79	0.00162
34	Dlg5	discs large homolog 5 (Drosophila)	-1.77	8.49e-05
35	Cfap43	cilia and flagella associated protein 43	-1.76	0.000228
36	Tmem184b	transmembrane protein 184b	-1.75	0.000355
37	Duoxa1	dual oxidase maturation factor 1	-1.74	9.46e-05
38	Wdr6	WD repeat domain 6	-1.71	3.71e-05
39	Gmpr	guanosine monophosphate reductase	-1.7	8.09e-06
40	Col2a1	collagen type II alpha 1	-1.7	0.000573
41	Padi4	peptidyl arginine deiminase type IV	-1.7	0.00155
42	Gfod2	glucose-fructose oxidoreductase domain containing 2	-1.68	0.00283
43	Lce1h	late cornified envelope 1H	-1.67	3.69e-05
44	N4bp3	NEDD4 binding protein 3	-1.62	0.000224
45	Lgals7	lectin galactose binding soluble 7	-1.61	1.07e-07
46	Ostn	osteocrin	-1.61	2.35e-06
47	Krt80	keratin 80	-1.59	1.07e-05
48	Fiz1	Flt3 interacting zinc finger protein 1	-1.58	1.01e-08
49	Sytl1	synaptotagmin-like 1	-1.57	8.78e-09
50	Slc4a11	solute carrier family 4 sodium bicarbonate transporter-like member 11	-1.57	2.55e-06
51	Chst15	carbohydrate (N-acetylgalactosamine 4-sulfate 6-O) sulfotransferase 15	-1.57	0.000155
52	Dhcr7	7-dehydrocholesterol reductase	-1.57	0.00208
53	Dgcr2	DiGeorge syndrome critical region gene 2	-1.53	9.3e-05
54	Trim29	tripartite motif-containing 29	-1.51	2.45e-17
55	Cldn6	claudin 6	-1.51	0.00086
56	Htra1	HtrA serine peptidase 1	-1.5	0.00169
57	Slc46a2	solute carrier family 46 member 2	-1.49	3.21e-10
58	Csrnp1	cysteine-serine-rich nuclear protein 1	-1.47	0.000186
59	Anxa9	annexin A9	-1.47	0.000812
60	Btnl1	butyrophilin-like 1	-1.46	5.9e-06
61	Ahcy	S-adenosylhomocysteine hydrolase	-1.46	0.0014
62	Pex5	peroxisomal biogenesis factor 5	-1.45	0.000355
63	Stmn2	stathmin-like 2	-1.45	0.000491
64	Spg11	spastic paraplegia 11	-1.44	0.000109
65	Fhl2	four and a half LIM domains 2	-1.43	0.00186
66	Dab2ip	disabled 2 interacting protein	-1.42	0.000574
67	Ppip5k1	diphosphoinositol pentakisphosphate kinase 1	-1.42	0.00219
68	Lpcat2	lysophosphatidylcholine acyltransferase 2	-1.41	0.00101
69	Srebf1	sterol regulatory element binding transcription factor 1	-1.39	1.07e-06
70	Trabd	TraB domain containing	-1.39	4.63e-06
71	Scarb2	scavenger receptor class B member 2	-1.38	2.07e-05
72	Tmem41a	transmembrane protein 41a	-1.38	7.29e-05
73	Kazald1	Kazal-type serine peptidase inhibitor domain 1	-1.36	2.08e-05
74	Kpna6	karyopherin (importin) alpha 6	-1.36	0.00107
75	Cluh	clustered mitochondria (cluA/CLU1) homolog	-1.35	0.00107
76	2310022A10Rik	RIKEN cDNA 2310022A10 gene	-1.35	0.00134
77	2010109I03Rik	RIKEN cDNA 2010109I03 gene	-1.33	2.27e-05
78	Raver1	ribonucleoprotein PTB-binding 1	-1.32	0.000655
79	Fst	follistatin	-1.32	0.0023
80	Slc44a2	solute carrier family 44 member 2	-1.31	4.52e-10
81	Nrip1	nuclear receptor interacting protein 1	-1.31	0.000887
82	Ly6g6e	lymphocyte antigen 6 complex locus G6E	-1.31	0.00132
83	Ltbr	lymphotoxin B receptor	-1.3	0.000416
84	Slc35e4	solute carrier family 35 member E4	-1.29	2.07e-05
85	Aldh3b2	aldehyde dehydrogenase 3 family member B2	-1.27	1.05e-15
86	Neat1	nuclear paraspeckle assembly transcript 1 (non-protein coding)	-1.27	5.34e-05
87	Gprc5a	G protein-coupled receptor family C group 5 member A	-1.27	0.000147
88	Ogg1	8-oxoguanine DNA-glycosylase 1	-1.27	0.000715
89	Krt5	keratin 5	-1.25	3.43e-05
90	Lce1m	late cornified envelope 1M	-1.25	0.00214
91	Klk9	kallikrein related-peptidase 9	-1.24	1.86e-05
92	Tef	thyrotroph embryonic factor	-1.23	2.64e-07
93	Ppp1r27	protein phosphatase 1 regulatory subunit 27	-1.23	0.000317
94	Gm9817	predicted gene 9817	-1.22	4.73e-05
95	Krt14	keratin 14	-1.2	8.32e-05
96	Dnase1l2	deoxyribonuclease 1-like 2	-1.2	0.00148
97	Slc27a4	solute carrier family 27 (fatty acid transporter) member 4	-1.19	0.000138
98	Lipm	lipase family member M	-1.18	2e-06
99	Smim5	small integral membrane protein 5	-1.18	0.000551
100	Sgk2	serum/glucocorticoid regulated kinase 2	-1.17	0.000557
101	Ube3b	ubiquitin protein ligase E3B	-1.17	0.00153
102	Pdlim2	PDZ and LIM domain 2	-1.17	0.00204
103	Ndrg1	N-myc downstream regulated gene 1	-1.16	2.08e-06
104	Lypd3	Ly6/Plaur domain containing 3	-1.16	0.00035
105	Insr	insulin receptor	-1.16	0.00146
106	Ano10	anoctamin 10	-1.16	0.00224
107	Perp	PERP TP53 apoptosis effector	-1.15	9.8e-07
108	Gm26782	predicted gene 26782	-1.15	0.00038
109	Nectin1	nectin cell adhesion molecule 1	-1.15	0.000738
110	Crnn	cornulin	-1.15	0.000907
111	Slc27a1	solute carrier family 27 (fatty acid transporter) member 1	-1.15	0.0018
112	Tom1l2	target of myb1-like 2 (chicken)	-1.15	0.00181
113	Cpsf7	cleavage and polyadenylation specific factor 7	-1.15	0.00233
114	Zfp330	zinc finger protein 330	-1.14	2.02e-09
115	Aldh3a1	aldehyde dehydrogenase family 3 subfamily A1	-1.14	0.000277
116	Plekhf1	pleckstrin homology domain containing family F (with FYVE domain) member 1	-1.14	0.00225
117	Ctsf	cathepsin F	-1.14	0.00263
118	Tssc4	tumor-suppressing subchromosomal transferable fragment 4	-1.13	2.14e-05
119	Hjurp	Holliday junction recognition protein	-1.13	0.00016
120	Pinlyp	phospholipase A2 inhibitor and LY6/PLAUR domain containing	-1.13	0.00045
121	Sdr42e1	short chain dehydrogenase/reductase family 42E member 1	-1.13	0.00264
122	Fbxo18	F-box protein 18	-1.12	0.000202
123	Slc23a2	solute carrier family 23 (nucleobase transporters) member 2	-1.12	0.000472
124	Rps6ka4	ribosomal protein S6 kinase polypeptide 4	-1.12	0.00166
125	Hspb1	heat shock protein 1	-1.11	2.72e-08
126	Kctd11	potassium channel tetramerisation domain containing 11	-1.11	1.8e-06
127	Lef1	lymphoid enhancer binding factor 1	-1.11	0.000207
128	Syt13	synaptotagmin XIII	-1.11	0.000314
129	Sertad1	SERTA domain containing 1	-1.11	0.00127
130	Elovl4	elongation of very long chain fatty acids (FEN1/Elo2 SUR4/Elo3 yeast)-like 4	-1.1	1.59e-05
131	Fam134c	family with sequence similarity 134 member C	-1.1	0.000109
132	Selenbp1	selenium binding protein 1	-1.1	0.00118
133	Mafk	v-maf musculoaponeurotic fibrosarcoma oncogene family protein K (avian)	-1.1	0.00174
134	Ephx3	epoxide hydrolase 3	-1.08	0.00118
135	Hsd17b7	hydroxysteroid (17-beta) dehydrogenase 7	-1.08	0.00244
136	Snx8	sorting nexin 8	-1.07	5.36e-05
137	Tst	thiosulfate sulfurtransferase mitochondrial	-1.07	0.000138
138	Ak1	adenylate kinase 1	-1.06	9.59e-05
139	Tbc1d8	TBC1 domain family member 8	-1.05	0.000105
140	Crabp2	cellular retinoic acid binding protein II	-1.04	7.35e-07
141	Krt17	keratin 17	-1.03	9.98e-05
142	Sphk2	sphingosine kinase 2	-1.03	0.000635
143	Uchl1	ubiquitin carboxy-terminal hydrolase L1	-1.03	0.00286
144	Gm7785	predicted gene 7785	-1.02	3.29e-08
145	Krt76	keratin 76	-1.02	2.91e-06
146	Egln2	egl-9 family hypoxia-inducible factor 2	-1.02	0.000812
147	Klk8	kallikrein related-peptidase 8	-1.01	3.75e-06
148	4833423E24Rik	RIKEN cDNA 4833423E24 gene	-1.01	2.44e-05
149	Ttc36	tetratricopeptide repeat domain 36	-1	7.49e-05
