# Supplementary material for: Toll-like receptor signaling in thymic epithelium controls monocyte-derived dendritic cell recruitment and Treg generation
Source: Nat Commun. 2020 May 12;11:2361. doi: 10.1038/s41467-020-16081-3 (PMC7217920; doi:10.1038/s41467-020-16081-3)
Supplement: Supplementary file 9 — Supplementary Data 5 [file 41467_2020_16081_MOESM9_ESM.xlsx]

## Sheet: Sheet1
Supplementary Data 5, Related to Fig. 5 | Differentialy expressed genes determining DC-clusters
Statistical analysis was performed by Wald test, Fold-change cutoff of log2=+/-1,0 and p-value 0.05.
cluster	gene	p_val	avg_logFC		cluster	gene	p_val	avg_logFC		cluster	gene	p_val	avg_logFC		cluster	gene	p_val	avg_logFC		cluster	gene	p_val	avg_logFC
cDC1a	Ccl5	2.09756e-26	3.12017		cDC1b	Ppt1	3.21023e-77	1.97847		cDC2	Mgl2	6.24885e-13	1.78648		moDC	C1qb	4.01897e-29	3.29249		pDC	Ly6d	4.29958e-67	3.20613
cDC1a	Fscn1	8.50002e-68	3.0633		cDC1b	Naaa	8.09682e-65	1.86707		cDC2	Cd209a	5.04239e-14	1.46998		moDC	Apoe	3.67684e-17	3.18464		pDC	Klk1	4.10924e-36	3.18914
cDC1a	mt-Rnr2	1.21346e-10	2.9983		cDC1b	Xcr1	1.87819e-19	1.76638		cDC2	Cd209d	1.45648e-07	1.36381		moDC	Retnla	2.1368e-11	2.95826		pDC	Siglech	3.39717e-63	2.99813
cDC1a	Cacnb3	4.09538e-17	2.4406		cDC1b	Cxcl9	1.17065e-15	1.6808		cDC2	S100a4	1.33911e-11	1.31805		moDC	C1qa	6.18962e-24	2.85445		pDC	Iglc3	5.71892e-43	2.84182
cDC1a	Ccl22	3.38359e-14	2.3478		cDC1b	Wdfy4	1.67282e-42	1.4171		cDC2	S100a6	4.4536e-20	1.22876		moDC	Lyz2	1.44579e-09	2.68253		pDC	Ctsl	6.5349e-78	2.74192
cDC1a	Epsti1	3.50251e-49	2.24873		cDC1b	Cst3	1.14709e-43	1.28549		cDC2	Cd209e	2.94186e-10	1.11097		moDC	C1qc	3.0627e-21	2.66911		pDC	Cox6a2	6.59567e-28	2.64369
cDC1a	Tmem123	9.82007e-50	2.17958		cDC1b	Plbd1	3.56441e-36	1.27003		cDC2	Klf2	3.36796e-10	-1.08603		moDC	Cd14	1.33325e-16	2.36847		pDC	Sell	4.18167e-59	2.49191
cDC1a	Ccr7	4.12211e-16	2.01544		cDC1b	Ifi205	5.84367e-26	1.21356		cDC2	Clec12a	2.78195e-06	-1.13325		moDC	Clec7a	2.55074e-08	2.10254		pDC	Lair1	8.10329e-39	2.2483
cDC1a	Socs2	2.00572e-24	1.99561		cDC1b	Itgae	5.55391e-20	1.19845		cDC2	Ccl4	5.71222e-07	-1.21911		moDC	Cebpb	3.43703e-20	1.99774		pDC	Ccr9	2.16238e-62	2.23478
cDC1a	Anxa3	4.2725e-29	1.99025		cDC1b	Rab7b	3.50117e-30	1.16031		cDC2	Ppt1	1.04068e-10	-1.35616		moDC	C3	1.04158e-13	1.91071		pDC	Cd4	2.43535e-36	2.12216
cDC1a	Malat1	1.07185e-07	1.94793		cDC1b	Txndc16	6.01464e-09	1.14867		cDC2	Irf8	1.51295e-19	-1.36181		moDC	Il1rn	5.18194e-09	1.90872		pDC	Igkc	1.53394e-21	2.03469
cDC1a	Zmynd15	4.08498e-18	1.94289		cDC1b	Dnase1l3	1.01706e-13	1.13974		cDC2	Ctsl	4.84506e-08	-1.40659		moDC	Tgfbi	5.39686e-15	1.90111		pDC	Rac2	4.18387e-59	1.99202
cDC1a	Cd63	3.38792e-19	1.93501		cDC1b	Gm6377	2.05891e-18	1.0316		cDC2	Id2	5.2958e-14	-1.46248		moDC	Ctsd	4.56477e-18	1.87155		pDC	Runx2	2.4078e-38	1.92558
cDC1a	Slc4a8	2.31281e-11	1.85731		cDC1b	Mnda	1.61122e-15	1.01271		cDC2	Ly6d	8.6858e-08	-1.4992		moDC	Ccl9	3.78106e-07	1.76217		pDC	Ighm	1.64289e-61	1.92437
cDC1a	Serpinb6b	6.59661e-28	1.83769		cDC1b	Lgals1	1.48286e-08	-1.00163		cDC2	Iglc3	7.07667e-07	-1.62325		moDC	Ccl6	2.43837e-06	1.70954		pDC	Spib	1.69044e-30	1.91976
cDC1a	Tbc1d4	8.78866e-17	1.66386		cDC1b	Ptafr	1.8434e-06	-1.00366		cDC2	Mpeg1	6.1722e-17	-1.6581		moDC	Lyz1	2.06341e-13	1.69889		pDC	Cd8b1	9.315e-21	1.89972
cDC1a	Marcksl1	1.8718e-14	1.65437		cDC1b	Glipr2	2.51069e-06	-1.00381		cDC2	Siglech	2.40146e-07	-1.66132		moDC	Mafb	2.08615e-12	1.66953		pDC	Tsc22d1	5.56512e-44	1.87501
cDC1a	AW112010	1.38106e-20	1.61754		cDC1b	Serinc3	6.7835e-08	-1.01559							moDC	Ly6i	1.77238e-09	1.64122		pDC	Pld4	4.65761e-51	1.81546
cDC1a	Glipr2	2.90693e-19	1.60404		cDC1b	Sirpa	1.94013e-07	-1.0261							moDC	Axl	4.3882e-13	1.62978		pDC	Cd300c	4.69329e-17	1.78687
cDC1a	Lad1	5.05312e-20	1.60272		cDC1b	Cd209a	2.75606e-06	-1.03567							moDC	Csf1r	1.83979e-10	1.61212		pDC	Smim5	1.12045e-26	1.73211
cDC1a	Prnp	2.93744e-15	1.59922		cDC1b	Ly86	1.72099e-11	-1.054							moDC	Lgals3	8.40967e-14	1.58536		pDC	Ctsb	8.52252e-27	1.73002
cDC1a	Relb	1.04679e-30	1.56826		cDC1b	Cd69	4.30227e-06	-1.06031							moDC	Lilr4b	2.74565e-10	1.51478		pDC	Bst2	1.17637e-49	1.7229
cDC1a	Serpinb9	1.20182e-14	1.54646		cDC1b	Fyn	5.56271e-07	-1.0663							moDC	Fcgr3	7.01998e-17	1.49323		pDC	Rnase6	1.50296e-33	1.7072
cDC1a	Ogfrl1	2.86902e-22	1.48722		cDC1b	Sdc4	3.98556e-07	-1.08356							moDC	Apobec1	1.10507e-12	1.49001		pDC	Plac8	2.24478e-13	1.68884
cDC1a	Pla2g16	1.28419e-17	1.47511		cDC1b	Tsc22d1	9.57566e-07	-1.10317							moDC	Ifitm3	3.06121e-06	1.48605		pDC	Tcf4	1.08976e-13	1.68045
cDC1a	Pfkfb3	2.78376e-12	1.47223		cDC1b	Epsti1	5.39113e-08	-1.10743							moDC	Tnip3	1.68913e-09	1.42829		pDC	Xbp1	1.89896e-27	1.67572
cDC1a	Pias3	1.9143e-09	1.46103		cDC1b	S100a6	1.02683e-10	-1.11253							moDC	Lgmn	1.96347e-13	1.40286		pDC	Cd69	1.04004e-17	1.66639
cDC1a	H2-M2	4.78863e-12	1.45223		cDC1b	Ctsh	1.38745e-09	-1.1166							moDC	Socs3	2.93539e-07	1.38956		pDC	Serinc3	1.98961e-49	1.63831
cDC1a	Chka	5.3437e-09	1.42468		cDC1b	Plaur	2.14931e-08	-1.12362							moDC	Lgals3bp	4.61636e-07	1.35967		pDC	Cybb	7.37301e-29	1.62735
cDC1a	Nabp1	1.19345e-17	1.41593		cDC1b	Cd164	5.80239e-08	-1.1535							moDC	Kdm7a	8.03101e-10	1.32308		pDC	Tmem229b	8.98714e-26	1.60812
cDC1a	Tspan3	4.72548e-21	1.40811		cDC1b	Il2rg	3.62077e-12	-1.16937							moDC	Tlr2	4.7713e-07	1.26055		pDC	Fcrla	2.15786e-21	1.58704
cDC1a	Tmem176a	5.24373e-10	1.40124		cDC1b	Samsn1	3.67043e-09	-1.20221							moDC	Fosl2	4.1789e-09	1.25263		pDC	Cd7	1.35074e-20	1.58193
cDC1a	Fabp5	1.40223e-14	1.38536		cDC1b	Tmem176a	8.86231e-09	-1.23054							moDC	Sgk1	1.01117e-06	1.22444		pDC	Ly6c2	2.06917e-07	1.56832
cDC1a	Traf1	1.72183e-14	1.36264		cDC1b	Ighm	4.03488e-08	-1.23394							moDC	Il1r2	3.40369e-08	1.21455		pDC	Eldr	6.07737e-21	1.56295
cDC1a	Rogdi	1.85535e-18	1.34296		cDC1b	Cd63	3.70327e-08	-1.30013							moDC	Ctss	7.88287e-18	1.21318		pDC	Fyn	4.90788e-27	1.56071
cDC1a	Gadd45b	8.55123e-12	1.33477		cDC1b	Runx2	1.36909e-08	-1.32594							moDC	Lst1	5.50791e-12	1.21272		pDC	Kmo	6.5728e-20	1.53997
cDC1a	Tmem176b	5.88728e-08	1.32477		cDC1b	Ctsd	2.69666e-07	-1.35127							moDC	Ctsc	1.6326e-06	1.16084		pDC	Tyrobp	1.6948e-36	1.53629
cDC1a	Spint2	2.45926e-19	1.305		cDC1b	Tyrobp	8.29048e-23	-1.40491							moDC	Timp2	9.45319e-08	1.13712		pDC	Upb1	7.36377e-15	1.53613
cDC1a	Txndc17	1.56171e-14	1.30056		cDC1b	Mgl2	3.16399e-08	-1.40667							moDC	Fcgr1	2.76695e-06	1.10217		pDC	Cd164	6.79952e-34	1.51439
cDC1a	Cd40	5.37107e-08	1.28421		cDC1b	Clec7a	4.20013e-08	-1.41542							moDC	Capg	2.88942e-06	1.05244		pDC	Mpeg1	6.70444e-15	1.49915
cDC1a	Lrrk1	6.51453e-09	1.26115		cDC1b	Cd209d	8.85883e-09	-1.51064							moDC	Plxnd1	2.2919e-07	1.04524		pDC	Snx5	3.23599e-33	1.48382
cDC1a	Tuba1a	1.08919e-07	1.2501		cDC1b	Ccr9	2.8616e-11	-1.51105							moDC	Malt1	1.65502e-06	1.02529		pDC	Rell1	1.34203e-24	1.42201
cDC1a	Mxd1	1.5277e-09	1.24833		cDC1b	Sell	5.70335e-09	-1.5295							moDC	Clec4n	7.04315e-08	1.0169		pDC	Mef2c	3.63673e-16	1.42074
cDC1a	Swap70	4.2337e-16	1.24444		cDC1b	Tcf4	4.60404e-13	-1.56111							moDC	Cst3	7.99865e-07	-1.14649		pDC	Bcl11a	5.02208e-18	1.40791
cDC1a	Gnb4	3.80487e-14	1.24262		cDC1b	Ctsb	2.81016e-18	-1.60147							moDC	Irf8	1.55153e-09	-1.48405		pDC	Sema4b	9.5027e-26	1.37943
cDC1a	Adap1	3.23544e-10	1.22793		cDC1b	Fcer1g	4.46624e-19	-1.66249												pDC	Pacsin1	1.13699e-17	1.3719
cDC1a	Il15ra	7.48264e-09	1.21923		cDC1b	Cybb	1.89133e-11	-1.66822												pDC	St8sia4	4.92331e-15	1.37114
cDC1a	Batf3	1.22129e-08	1.21825		cDC1b	S100a4	6.36325e-17	-1.6932												pDC	Ptprcap	8.52903e-25	1.36775
cDC1a	Gtf2a1	1.6196e-10	1.18921		cDC1b	Ccl22	4.06032e-06	-1.75967												pDC	Rpl31	1.84012e-41	1.33109
cDC1a	Actn1	4.81901e-11	1.18669		cDC1b	Rac2	2.96444e-14	-1.80608												pDC	Sdc4	2.16013e-12	1.32633
cDC1a	Tmcc3	1.76216e-14	1.17128		cDC1b	Tmem176b	7.7736e-15	-1.81465												pDC	Serp1	8.18576e-19	1.32587
cDC1a	Marcks	5.54355e-13	1.16621		cDC1b	Siglech	3.67633e-11	-1.8344												pDC	Id3	2.21539e-15	1.32328
cDC1a	Uap1	3.32317e-12	1.15835		cDC1b	Apoe	1.11145e-07	-1.88992												pDC	Tspan13	6.77873e-19	1.31345
cDC1a	Birc2	2.87578e-11	1.15208		cDC1b	Tmem123	1.97268e-21	-1.93982												pDC	Gm5547	1.26946e-18	1.31322
cDC1a	Eno3	2.58552e-08	1.1324		cDC1b	Ctsl	2.31152e-10	-1.98709												pDC	Dirc2	6.54801e-17	1.30426
cDC1a	Tm4sf5	3.1847e-09	1.12347		cDC1b	Lyz2	1.65762e-09	-2.05505												pDC	Klra17	3.04373e-15	1.29667
cDC1a	Ptger4	2.54815e-06	1.115		cDC1b	Ly6c2	3.71426e-17	-2.28111												pDC	Tex2	1.21748e-16	1.29623
cDC1a	Basp1	2.98926e-09	1.10897		cDC1b	Fscn1	1.49377e-16	-2.32226												pDC	Rpl31-ps8	1.27199e-36	1.29137
cDC1a	Bcl2a1d	6.37914e-07	1.10283		cDC1b	Ccl5	1.52677e-15	-2.86235												pDC	Dap	6.2061e-23	1.28717
cDC1a	Gbp2	7.75612e-12	1.10142																	pDC	Gem	1.31808e-11	1.28045
cDC1a	Cdc42ep3	4.43182e-10	1.08199																	pDC	Blnk	9.61431e-15	1.27674
cDC1a	Casp3	4.13842e-11	1.06267																	pDC	Dnajc7	3.18265e-21	1.27235
cDC1a	Gyg	3.50833e-10	1.0622																	pDC	Snx18	1.25734e-15	1.2722
cDC1a	Tmem39a	7.76662e-11	1.05649																	pDC	Stk17b	1.73115e-16	1.2677
cDC1a	Samsn1	1.61522e-11	1.05529																	pDC	Klf2	8.50209e-07	1.26019
cDC1a	Rcsd1	6.92553e-08	1.05212																	pDC	Cyth4	1.43606e-20	1.25634
cDC1a	Myo1g	5.72024e-07	1.05064																	pDC	Slc44a2	6.38257e-19	1.24446
cDC1a	Gas5	1.39685e-07	1.03978																	pDC	Grn	4.07651e-27	1.23378
cDC1a	Insm1	1.92823e-09	1.03054																	pDC	Irf8	1.22487e-09	1.23302
cDC1a	Spred1	7.40772e-08	1.01718																	pDC	Ptprs	4.94363e-19	1.22784
cDC1a	Gbp8	3.35433e-09	1.00912																	pDC	Gas7	5.89617e-17	1.22545
cDC1a	Gsn	1.23422e-09	-1.00874																	pDC	Mbnl1	1.17189e-14	1.22456
cDC1a	Xbp1	1.97252e-08	-1.01628																	pDC	Rnf187	1.34593e-14	1.21102
cDC1a	Fcer1g	3.86288e-08	-1.02629																	pDC	Fyb	1.91552e-19	1.202
cDC1a	Bst2	1.07823e-10	-1.03226																	pDC	Khk	1.5914e-13	1.18814
cDC1a	Ighm	2.42493e-10	-1.0446																	pDC	Atp1b1	4.47312e-13	1.15842
cDC1a	Jaml	1.63136e-06	-1.04949																	pDC	Rnf122	7.45099e-13	1.14923
cDC1a	Anxa6	7.8747e-07	-1.07282																	pDC	Nucb2	2.46692e-11	1.13991
cDC1a	Ldha	1.98371e-08	-1.07678																	pDC	Ncf1	3.7977e-13	1.13506
cDC1a	Pld4	3.62851e-10	-1.08287																	pDC	I830077J02Rik	8.63844e-12	1.12239
cDC1a	Rpl31-ps8	8.83949e-15	-1.08602																	pDC	Fam3c	1.29198e-14	1.11609
cDC1a	Rac2	3.35879e-07	-1.10574																	pDC	Cd44	3.84315e-13	1.11466
cDC1a	Pdia6	1.08961e-08	-1.11158																	pDC	Rps6ka1	1.32871e-13	1.11159
cDC1a	Cd68	1.24597e-07	-1.17755																	pDC	Lifr	9.60165e-13	1.11085
cDC1a	P4hb	1.57226e-09	-1.17969																	pDC	Plaur	1.25949e-08	1.10489
cDC1a	Ccr9	1.92493e-06	-1.18646																	pDC	Cd180	9.22774e-14	1.09973
cDC1a	Ctsb	3.05051e-11	-1.19682																	pDC	Tifa	1.88603e-10	1.09135
cDC1a	Hsp90b1	9.59594e-15	-1.21221																	pDC	Tnfrsf13b	3.80853e-13	1.09132
cDC1a	Ppt1	3.07357e-11	-1.21403																	pDC	Ppfia4	1.66322e-09	1.08883
cDC1a	Naaa	3.76897e-11	-1.22586																	pDC	Abhd17b	2.74723e-10	1.07556
cDC1a	Cybb	1.07115e-07	-1.22781																	pDC	Aaed1	6.51411e-12	1.05673
cDC1a	Iglc3	3.18975e-06	-1.24251																	pDC	Clec12a	7.74579e-17	1.04889
cDC1a	Psap	3.91241e-18	-1.25488																	pDC	Rpgrip1	5.60779e-11	1.0453
cDC1a	Tcf4	1.0537e-07	-1.27016																	pDC	Tlr7	5.45019e-10	1.0448
cDC1a	Lgals3	7.18526e-13	-1.27679																	pDC	Rilpl2	3.27541e-09	1.03924
cDC1a	Lgals1	1.18037e-15	-1.28594																	pDC	Slco4a1	1.0486e-11	1.03453
cDC1a	Mpeg1	4.61146e-16	-1.30457																	pDC	Stx7	4.93629e-10	1.02486
cDC1a	Gpr171	2.22142e-09	-1.32544																	pDC	Unc93b1	7.7998e-12	1.00984
cDC1a	Ctsl	7.34948e-07	-1.41467																	pDC	Lrp8	6.18272e-10	1.0083
cDC1a	Cd53	3.65455e-09	-1.45184																	pDC	Slamf9	2.01946e-08	1.00293
cDC1a	Ly6e	3.88519e-38	-1.4967																	pDC	Clec10a	4.08791e-07	1.00234
cDC1a	Wdfy4	4.03703e-10	-1.499																	pDC	Cd74	1.77379e-26	-1.00701
cDC1a	Serp1	7.4219e-14	-1.50646																	pDC	Ifi30	5.99832e-17	-1.02727
cDC1a	Gm2a	1.00481e-22	-1.57491																	pDC	Actg1	1.25019e-14	-1.03044
cDC1a	Mbnl1	1.68861e-13	-1.60168																	pDC	Anxa5	4.24501e-10	-1.04375
cDC1a	H2-DMb1	7.91522e-15	-1.68517																	pDC	Ppt1	2.38635e-09	-1.06929
cDC1a	Siglech	9.5815e-07	-1.70437																	pDC	Cotl1	1.61558e-09	-1.08101
cDC1a	Alox5ap	1.00001e-10	-1.74707																	pDC	S100a11	1.86525e-14	-1.09252
cDC1a	Ly6d	1.83652e-07	-1.95351																	pDC	Tmsb10	5.84644e-13	-1.11137
cDC1a	Il1b	8.27044e-12	-2.04902																	pDC	Spi1	1.25171e-08	-1.124
cDC1a	Lyz2	5.01736e-10	-2.17918																	pDC	H2-Aa	6.77099e-28	-1.14829
cDC1a	Plac8	1.71859e-16	-2.43273																	pDC	Isg15	7.77265e-07	-1.15521
cDC1a	Ccl4	8.27315e-19	-2.52541																	pDC	Tmsb4x	1.06332e-41	-1.15944
																				pDC	Nabp1	4.36565e-07	-1.18421
																				pDC	Wdfy4	7.68629e-10	-1.19156
																				pDC	Epsti1	1.07506e-06	-1.20182
																				pDC	Gm26623	6.22793e-12	-1.23585
																				pDC	Gm9844	1.79378e-10	-1.24896
																				pDC	Flna	3.33155e-09	-1.31006
																				pDC	Aif1	8.03548e-09	-1.33836
																				pDC	Traf1	8.66915e-10	-1.39601
																				pDC	Cdkn1a	1.22612e-06	-1.40118
																				pDC	Basp1	8.12057e-12	-1.42935
																				pDC	Crip1	3.32095e-18	-1.52189
																				pDC	Atox1	3.7007e-23	-1.52505
																				pDC	Lgals3	9.66875e-16	-1.5294
																				pDC	Efhd2	4.54405e-13	-1.54295
																				pDC	Ifitm3	7.00523e-09	-1.61502
																				pDC	H2-Ab1	7.86177e-38	-1.62109
																				pDC	Marcksl1	3.81535e-09	-1.7146
																				pDC	Dnase1l3	3.61358e-11	-1.74338
																				pDC	Ccr7	1.50466e-07	-1.88094
																				pDC	Id2	8.79158e-16	-1.97582
																				pDC	H2-Eb1	2.02756e-61	-2.01223
																				pDC	Cst3	4.74326e-51	-2.05029
																				pDC	Plbd1	3.08724e-20	-2.07566
																				pDC	Vim	2.82799e-29	-2.10339
																				pDC	Il1b	5.39193e-15	-2.22664
																				pDC	Fscn1	1.51771e-09	-2.39814
																				pDC	Lyz2	1.87183e-11	-2.61681
																				pDC	Ccl5	2.91278e-09	-2.64873
