# Supplementary material for: Toll-like receptor signaling in thymic epithelium controls monocyte-derived dendritic cell recruitment and Treg generation
Source: Nat Commun. 2020 May 12;11:2361. doi: 10.1038/s41467-020-16081-3 (PMC7217920; doi:10.1038/s41467-020-16081-3)
Supplement: Supplementary file 10 — Supplementary Data 6 [file 41467_2020_16081_MOESM10_ESM.xlsx]

## Sheet: Sheet1
Supplementary Data 6, Related to Methods section | A list of antibodies and primers used
Antibody	Manufacturer	Clone	Catalogue number	Dilution
Anti-Involucrin Rabbit Polyclonal	BioLegend	Poly19244	cat# 924401	1:500
Anti-mouse Aire-FITC	eBioscience	5H12	cat# 53-5934-82	1:200
Anti-mouse CD11c-APC/Cy7	BioLegend	N418	cat# 117324	1:200
Anti-mouse CD11c-Biotin	eBioscience	N418	cat# 13-0114-82	1:100
Anti-mouse CD14-APC	eBioscience	Sa2-8	cat# 17-0141-82	1:100
Anti-mouse CD14-FITC	eBioscience	Sa2-8	cat# 11-0141-82	1:100
Anti-mouse CD172a (SIRPα)-APC	BioLegend	P84	cat# 144014	1:200
Anti-mouse CD172a (SIRPα)-PE/Cy7	BioLegend	P84	cat# 144008	1:150
Anti-mouse CD172a (Sirpα)-Purified	BioLegend	P84	cat# 144003	1:500
Anti-mouse CD182 (CXCR2)-PE	BioLegend	SA045E1	cat# 149609	1:100
Anti-mouse CD19-PerCP/Cy5.5	BioLegend	6D5	cat# 115533	1:100
Anti-mouse CD25-Biotion	BioLegend	PC61	cat# 102003	1:100
Anti-mouse CD25-PE/Cy7	BioLegend	PC61	cat# 102016	1:150
Anti-mouse CD25-PerCP/Cy5.5	BioLegend	3C7	cat# 101911	1:150
Anti-mouse CD274 (PD-L1)-PE/Cy7	BioLegend	10F.9G2	cat# 124313	1:200
Anti-mouse CD275 (ICOSL)-PE	BioLegend	HK5.3	cat# 107405	1:200
Anti-mouse CD282 (TLR2)-Biotin	BioLegend	T2.5	cat# 121804	1:100
Anti-mouse CD284 (TLR4)-Biotin	eBioscience	UT41	cat# 13-9041-80	1:100
Anti-mouse CD289 (TLR9)-FITC	eBioscience	M9.D6	cat# 11-9093-82	1:100
Anti-mouse CD301b (Mgl2)-PE/Cy7	BioLegend	URA-1	cat# 146807	1:200
Anti-mouse CD317 (PDCA-1)-PerCP/Cy5.5	BioLegend	927	cat# 127021	1:150
Anti-mouse CD326 (EpCAM)-APC	eBioscience	G8.8	cat# 17-5791-82	1:3000
Anti-mouse CD326 (EpCAM)-PE	BioLegend	G8.8	cat# 118205	1:3000
Anti-mouse CD326 (EpCAM)-PE/Cy7	BioLegend	G8.8	cat# 118215	1:3000
Anti-mouse CD3ε-APC	BioLegend	145-2C11	cat# 100311	1:100
Anti-mouse CD3ε-Biotin	BioLegend	145-2C11	cat# 100304	1:100
Anti-mouse CD40-APC	eBioscience	1C10	cat# 17-0401-81	1:200
Anti-mouse CD45.1-PerCP/Cy5.5	BioLegend	A20	cat# 110727	1:150
Anti-mouse CD45.2-PE	eBioscience	104	cat# 12-0454-81	1:150
Anti-mouse CD45-PerCP/Cy5.5	BioLegend	30-F11	cat# 103131	1:100
Anti-mouse CD45RB-Biotin	In house	-	-	1:100
Anti-mouse CD4-FITC	eBioscience	GK1.5	cat# 11-0041-82	1:200
Anti-mouse CD73-PB	BioLegend	TY/11.8	cat# 127211	1:200
Anti-mouse CD80-PerCP/Cy5.5	BioLegend	16-10A1	cat# 104721	1:200
Anti-mouse CD86-APC/Cy7	BioLegend	GL-1	cat# 105029	1:100
Anti-mouse CD8a-PE	BioLegend	53-6.7	cat# 100707	1:300
Anti-mouse CX3CR1-BV421	BioLegend	SA011F11	cat# 149023	1:200
Anti-mouse I-A/I-E-FITC	BD Pharmigen	2G9	cat# 553623	1:400
Anti-mouse I-A/I-E-PerCP/Cy5.5	BioLegend	M5/114.15.2	cat# 107625	1:500
Anti-mouse Keratin 14-Purified	BioLegend	Poly19053	cat# 905303	1:500
Anti-mouse Ly-51-AF647	BioLegend	6C3	cat# 108311	1:200
Anti-mouse Ly-51-PE/Cy7	BioLegend	6C3	cat# 108313	1:200
Anti-mouse Ly-6G/Ly-6C (Gr-1)-APC	BioLegend	RB6-8C5	cat# 108411	1:400
Anti-mouse Ly-6G/Ly-6C (Gr-1)-PB	BioLegend	RB6-8C5	cat# 108429	1:400
Anti-mouse Ly-6G/Ly-6C (Gr-1)-PerCP/Cy5.5	BioLegend	RB6-8C5	cat# 108427	1:400
Anti-mouse Siglec H-APC	BioLegend	551	cat# 129611	1:100
Anti-mouse TCR Vα2-PE	BioLegend	B20.1	cat# 127808	1:100
Anti-mouse TCRβ-APC/Cy7	BioLegend	H57-597	cat# 109220	1:150
Anti-mouse TCRβ-Biotin	BioLegend	H57-597	cat# 109204	1:100
Anti-mouse TER-119-Biotin	BioLegend	TER-119	cat# 116204	1:600
Anti-mouse TLR3-APC	BioLegend	11F8	cat# 141905	1:200
Anti-mouse TLR5-AF647	BioLegend	ACT5	cat# 148103	1:50
Anti-mouse Vβ5.1/5.2 TCR-FITC	BD Pharmigen	MR9-4	cat# 553189	1:50
Anti-mouse/human CD45R/B220-AF488	BioLegend	RA3-6B2	cat# 103205	1:200
Anti-mouse/human CD45R/B220-APC	BioLegend	RA3-6B2	cat# 103211	1:200
Anti-mouse/human KLGR1-BV510	BioLegend	2F1/KLKGR1	cat# 138421	1:200
Anti-mouse/rat Foxp3-APC	eBioscience	FJK-16s	cat# 17-5773-82	1:200
Anti-mouse/rat Foxp3-PE	eBioscience	FJK-16s	cat# 12-5773-80	1:200
Anti-mouse/rat XCR1-APC	BioLegend	ZET	cat# 148205	1:200
Anti-mouse/rat XCR1-BV421	BioLegend	ZET	cat# 148216	1:200
Cell proliferation Dye-eFluor 670	Invitrogen	-	cat# 65-0840-85	1:500
Fixable Viability Dye-eFluor 450	eBioscience	-	cat# 65-0863-14	1:300
Fixable Viability Dye-eFluor 506	eBioscience	-	cat# 65-0866-14	1:300
Goat anti rabbit-AF488	Invitrogen	-	cat# A27034	1:1000
Goat anti rabbit-AF647	Life Technologies	-	cat# A21244	1:1000
Goat anti rat-AF568	Life Technologies	-	cat# A11077	1:1000
Isotype control mouse-APC	BioLegend	RTK4174	cat# 400713	1:50/1:200
Isotype control mouse-FITC	eBioscience	eBR2a	cat# 11-4321-80	1:100
Streptavidin-APC	eBioscience	-	cat# 17-4317-82	1:500
Streptavidin-APC/Cy7	BioLegend	-	cat# 405208	1:500
Streptavidin-FITC	eBioscience	-	cat# 11-4317-87	1:500
Streptavidin-PE/Cy7	BioLegend	-	cat# 405206	1:500
Gene	Forward primer 5´- 3´	Revers primer 5´- 3´
Cacs3	TTCGAGGTGTGCCTAACCA	GCTTAGCTCGACCACTCTGG
Ccl25	AGTTCACTGATCCCATAGGCAA	GCAGGCAAAAAGCCACAGTT
Ccl4	TGTGCAAACCTAACCCCGAG	TGGAGCAAAGACTGCTGGTC
Ccl5	GAAGGAACCGCCAAGTGTGT	CCGAGTGGGAGTAGGGGATTA
Ccr1	GCCGTGCGTCTGATATTTGC	GGGTTGACACAACAGTGGGT
Ccr3	TCTACCGGCCCTCACATACC	ACACTTCAATCCAGAGAGCACC
Ccr5	GCTGTGGCCTAGAGATGACG	AGTGGTTCTTCCCTGTTGGC
Ccr6	CTACCCCAGGAGGGTGAAGAAC	GGAGAGCAGAGGTGAAGCAAT
Csf2	GCCAGTTCTTGGAAGGGCTTATT	GAGTACTGGGCTCACTGCAAA
Cxcl1	CCCTGAAGCTCCCTTGGTTC	TGTTGTCAGAAGCCAGCGTT
Cxcl5	TAAAAGGGGTGCAGTGGGTTT	GAGCTGGAGGCTCATTGTGG
Cxcr2	AAGGGTGGGGAGTTCGTGTA	CGAGGTGCTAGGATTTGAGCC
Il1f6	TGGTTCATCGCTGTCTGCTC	CACCACCAAGGAAAAACAGCC
MyD88	TGGCCTTGTTAGACCGTGA	AAGTATTTCTGGCAGTCCTCCTC
Tnfα	TCTTCTCATTCCTGCTTGTGG	GGTCTGGGCCATAGAACTGA
Trif	ACCAGGGACCGGGAGATCTACCA	CAAAGATGCTGGAGGGCGGCA
