# Supplementary material for: Toll-like receptor signaling in thymic epithelium controls monocyte-derived dendritic cell recruitment and Treg generation
Source: Nat Commun. 2020 May 12;11:2361. doi: 10.1038/s41467-020-16081-3 (PMC7217920; doi:10.1038/s41467-020-16081-3)
Supplement: Supplementary file 11 — Source Data [file 41467_2020_16081_MOESM11_ESM.xlsx]

## Sheet: Figure 1
Figure 1
Fig. 1c MyD88	mTECslow	mTECshigh	DCs
	0.119908	0.334482	1
	0.926588	1	1
	0.724471	0.199575	0.594603
Fig. 1c Trif	mTECslow	mTECshigh	DCs
	0.257921	0.432269	1
	0.584389	1	0.92
	0.5	0.570382	1
Fig. 1f	cTECs WT	cTECs cKO	mTECslow WT	mTECslow cKO	Aire-mTECshigh WT	Aire-mTECshigh cKO	Aire+mTECshigh WT	Aire+mTECshigh cKO
	5.38	7.01	53.3952	49.377	18.1692	20.385	17.613	16.8516
	2.64	7.85	54.0644	48.9708	20.202	19.8916	17.5084	16.3236
	3.64	5.2	46.265	47.3908	20.14	20.9294	24.605	20.6528
	2.3	2.76	44.206	41.8278	21.3342	24.4398	26.3314	25.6956
	10.5	3.61	43.1	52.5657	22.2396	21.8321	18.102	16.4912
	9.92	11.5	40.194	39.3162	24.186	24.679	19.488	18.0412

## Sheet: Figure 2
Figure 2
Fig. 2c Csf2	MyD88fl/fl	MyD88ΔTECs
	0.011518	0.005101
	0.011598	0.004859
	0.014885	0.004759
Fig. 2c Ccl25	MyD88fl/fl	MyD88ΔTECs
	0.176165	0.004518
	0.132127	0.045437
	0.160428	0.061002
Fig. 2f Cxcl1	ODN- MyD88-/-	ODN+ MyD88-/-	ODN- MyD88+/+	ODN+MyD88+/+
	0.074583	0.188809	0.494828	1.64718
	0.115824	0.12896	0.5	2.51403
	0.157127	0.0454366	0.121161	1.64718
	0.006872	0.109956	0.095061	0.920188
Fig. 2f Ccl5	ODN- MyD88-/-	ODN+ MyD88-/-	ODN- MyD88+/+	ODN+MyD88+/+
	5.09824	9.09454	5.42642	12.9063
	3.56771	3.53081	4.28709	12.5969
	9.38268	5.73582	7.21	18.9615
		6.38639	4.18434	19.3599
Fig. 2g Cxcl1	PBS	ODN
	1.48968	2.61172
	2.63902	2.21914
	2.17347	2.86791
	2.50533	3.41054
	2.16595	3.10588
	2.69447	2.96905
Fig. 2g Ccl5	PBS	ODN
	4.46915	6.23332
	4.82323	10.8528
	4.06992	8.42689
	4.14106	9.03172
	3.45815	5.11594
	4.83998	6.23332

## Sheet: Figure 3
Figure 3
Fig. 3a Cxcr2	pDC	cDC1	cDC2	Gr-1high	CD4 T	CD8 T
	0	0	0.036524	0.724471	0	0
	0.003734	0	0.061572	0.784584	0	0
Fig. 3a Ccr1	pDC	cDC1	cDC2	Gr-1high	CD4 T	CD8 T
	0.32197	0.008851	1.08674	1.53687	0	0.002715
	0.31864	0.033609	1.08298	1.75357	0	0
Fig. 3a Ccr3	pDC	cDC1	cDC2	Gr-1high	CD4 T	CD8 T
	0.001754	0	0.013185	0.002108	0	0.001772
	0.010784	0	0.0157676	0.00095725	0	0
Fig. 3a Ccr5	pDC	cDC1	cDC2	Gr-1high	CD4 T	CD8 T
	6.47554	0.832199	6.79748	5.67649	0.060791	0.101884
	10.126	1.07177	4.57653	2.51403	0.015303	0.005136
Fig. 3a Ccr6	pDC	cDC1	cDC2	Gr-1high	CD4 T	CD8 T
	0.02977	0.000683	0.012604	0	0	0
	0.046071	0	0.022328	0	0	0
Fig. 3b Gr-1-MHCII+CD11c+ DCs			MyD88fl/fl	MyD88ΔTECs		Fig. 3b pDC		MyD88fl/fl	MyD88ΔTECs		Fig. 3b cDC1		MyD88fl/fl	MyD88ΔTECs		Fig. 3b cDC1		MyD88fl/fl	MyD88ΔTECs
			30.1	21.4				41.2	21.1				25.6	24.2				39.4	50.7
			34.1	33.7				42.6	28				31.6	35.6				41.4	37.3
			34	19.5				32.6	29.2				30.1	37.9				38	32.6
			36.5	28.8				31.6	24				31.1	36.2				39.7	34.4
			45.6	44.8				29.8	31.6				40	41.6				39.7	36.4
			55.4	54.5				28.7	29.6				41.8	40.4				38	37.9
			27.7	35.5				44.5	31.4				27	35.4				38.7	34.6
			41.7	39.6				33.5	30				29.4	31.7				42.2	33.6
			27.3	23.4				26.2	23.9				22.8	28.2				44.9	44.3
			34.2	28.8				29.7	26.8				26.9	29.2				47.3	39.8
			32.2	28.6				27.9	26.2				29.8	31.4				45.4	39.8
			33.3	50.5				32.5	25.2				33.9	39.6				37	38
			34.4	31.4				49.5	22.4				35.1	50.9				34.6	29.2
			39.4	27.3				42.2	22.1				32.8	36				35.4	33.8
			26.3	25.2				32	15.2				39.6	41.5				35.4	31.8
			33.3	19				32.3	22.6				38	41.5				36.1	28.5
			31.9	35.5				36.8	31.8				36.1	43.2				38	28.6
				33.1					48.8					39.2					31.3
Fig. 3c pDC	ODN- MyD88fl/fl	ODN+ MyD88fl/fl	ODN- MyD88ΔTECs	ODN+MyD88ΔTECs		Fig. 3 cDC1		ODN- MyD88fl/fl	ODN+ MyD88fl/fl	ODN- MyD88ΔTECs	ODN+MyD88ΔTECs		Fig. 3 cDC2		ODN- MyD88fl/fl	ODN+ MyD88fl/fl	ODN- MyD88ΔTECs	ODN+MyD88ΔTECs
	27.9	28.2	31.6	36.3				18.6	1.92	25.6	35.3				57.4	74.9	47.9	57.7
	27.3	30.7	25.5	19.9				30.8	8.8	34.6	20.9				42.7	64	42.1	44.4
	33.7	36.2	25.2	25.4				25.3	9.46	33.3	34.3				45.3	64.5	42.5	54.8
	29	27.6	29.4	26.3				35.7	6.54	31.8	24.2				43.6	55.5	41.2	42.8
	27	31.1	30.9	44				31.8	5.04	31.6	38.7				49.7	59.4	43.9	45.7
	36.1	32.3	24.4	32				28.1	3.47	38.6	38.1				62.9	90.1	42.6	39.1
	40.6	15.3	27.3	26.1				24.5	4.76	41.2	46.1					81.5	43.2	37.8
	29	34.5		17.3							33.7							50.3
Fig. 3e Medullary region		PBS	ODN		Fig. 3e Cortical region		PBS	ODN
		29	38				9	8
		31	50				14	29
		22	40				15	23
		29	43				22	28
		17	23				29	24
		24	32				17	20
		23	28				35	21
		23	30				24	34
		29	36				12	11
		24	20				18
		23	21
		20	39

## Sheet: Figure 4
Figure 4
Fig. 4d	Foxn1Cre	Foxn1CreROSA26TdTOM
	0.003	11.7
	0.01	11.6
	0.004	11.4
	0.0008	12.4
	0.026	9.87
	0.014	9.9
Fig. 4f	pDC	cDC1	cDC2
	23.5	42	44.1
	23.1	41	46.5
	23.9	36.2	42.8
	19	33.5	44.2
	34.4	43.8	41.7
	33.5	41.7	42.1

## Sheet: Figure 5
Figure 5
Fig. 5d TdTOM+CD11c+ cells	PBS	ODN		Fig. 5d TdTOM+CD11c+ cells				ODN- pDC	ODN+pDC	ODN- cDC1	ODN+cDC1	ODN- cDC2	ODN+cDC2
	5.52	12.2						23	12.9	38.6	29.4	29	60.5
	5.51	17.2						21.8	14.3	48.2	26.7	33.6	54.2
	6.54	12.7						23.7	13.1	47.6	33.5	38.2	53
	4.12	10.2						17.5	11.8	47.6	30.1	42.4	52.8
	7.04	9.33						15.9	9.75	37.4	29.1	41.5	48.9
	7.02	10.2						20.8	12.5	52.2	38.1	44.1	47.5
	7.13	12.5						19.4	13.6	44.1	31	41.4	54
	10	11.7						25.3	16.2	37.3	26.8	31.3	33.9
	8.57	13						19.9	16	30.5	30.9	25.2	33.9
Fig. 5f TdTOM+cDC2	PBS	ODN		Fig. 5f TdTOM+moDC				PBS	ODN
	36	11.3						27.2	52.3
	30	9.23						29.6	54.5
	43.3	5.15						13.9	56.2
	36.6	5.81						15.7	33.7
Fig. 5g cDC2	MyD88fl/fl	MyD88ΔTECs		Fig. 5g moDC				MyD88fl/fl	MyD88ΔTECs
	12.1	9.32						9.55	5.34
	9.75	10.2						8.91	5.76
	12.9	9.25						11.6	6.87
	18.4	14.1						11	6.63
	19.6	14.9						11.7	6.51
	17	9.21						10.2	6.34

## Sheet: Figure 6
Figure 6
Fig. 6a	DN WT	DN cKO	DP WT	DP cKO	CD8+ WT	CD8+ cKO	CD4+ WT	CD4+ cKO
	3.26	3.79	85.5	85.1	2.23	2.32	7.48	7.18
	4.48	5.49	84.3	87.5	2.35	2.21	7.28	2.75
	3.62	5.59	83.8	85.6	2.38	2.11	8.62	4.92
	1.73	3.59	88.6	86.3	1.02	1.7	7.04	6.94
	3.21	3.09	86.3	86.6	2.15	2.02	6.88	6.74
	3.03	2.64	87.5	91.8	1.8	0.68	6.56	4.02
	3.76	2.59	87.2	88.6	2.06	1.4	5.66	6.42
	3.94	5.75	81.3	82.7	2.81	3.16	8.99	5.48
	5.54	3.52	72.7	85.3	4.84	2.46	12.5	5.98
	3.09	2.18	87.4	85.4	1.71	1.85	6.01	8.63
	3.07	3.62	86.2	85.4	1.8	1.83	7.22	7.81
	2.28	6.48	85.6	82.4	1.96	2.49	8.65	5.95
	3.62	4.13	84.3	84.9	2.35	2.19	8.59	7.26
	4.01	5.59	85.4	84	2	1.76	7.42	7.03
Fig. 6c	MyD88fl/fl	MyD88ΔTECs
	2.19	1.88
	2.2	1.6
	2.13	1.24
	1.75	1.27
	2.73	1.98
	1.95	1.04
	1.91	1.39
	2.03	2.03
	2.31	1.99
	2.18	1.69
	2.34	1.62
	2.22	2.19
	2.73	1.9
	2.02	1.74
Fig. 6e	CD73-MyD88fl/fl	CD73-MyD88ΔTECs	CD73+MyD88fl/fl	CD73+MyD88ΔTECs
	1293	1154	1380	1070
	1592	1153	1928	1436
	1212	1079	1190	1251
	1402	476	723	965
	1468	1396	862	1456
	1353	488	1587	531
	1243	954	1227	1410
Fig. 6f	ODN- MyD88fl/fl	ODN+ MyD88fl/fl	ODN- MyD88ΔTECs	ODN+MyD88ΔTECs		Fig. 6g	ODN- CD73-	ODN+ CD73-	ODN- CD73+	ODN-CD73+
	2.8	5.09	1.91	1.77			1004	2583	1484	5066
	3.71	5.56	2.52	2.84			1645	1887	1742	2960
	3.35	6.42	2.27	1.75			1508	1605	1348	2155
	3.74	4.57	2.22	2.55			777	1460	1177	2968
	2.78	4.48					1601	1642	1887	2487
	2.48	3.89					1337	2920	1758	4676
	2.78	3.82					1920		1502
	2.66	4.46
	3.07	4.8
Fig. 6h	ODN- H2-Ab1fl/fl	ODN+ H2-Ab1fl/fl	ODN- H2-Ab1ΔDCs	ODN+ H2-Ab1ΔDCs		Fig. 6i	ODN- CD73-	ODN+ CD73-	ODN- CD73+	ODN-CD73+
	2.23	4.25	1.32	2.39			538	1493	605	1735
	2.85	6.2	1.39	2.42			966	1389	891	1425
	2.72	4.07	1.52	1.47			1196	1312	833	918
	2.35	3.81	1.81	1.81			1520	1712	1097	1519
	3.98	5.63	1.87	2.71			1253	438	1179	619
	3.3	9.27	2.22	3.63			993	1397	679	2029
			1.89				1341		963

## Sheet: Figure 7
Figure 7
Fig. 7b		CD4+ WT	CD4+ WT	CD4+ WT	CD4+ WT	CD4+ WT	CD4+ No Tregs WT	CD4+ No Tregs WT	CD4+ No Tregs WT	CD4+ No Tregs WT	CD4+ No Tregs WT	CD4+ No Tregs WT	CD4+ MyD88ΔTECs	CD4+ MyD88ΔTECs	CD4+ MyD88ΔTECs	CD4+ MyD88ΔTECs	CD4+ MyD88ΔTECs	CD4+ MyD88ΔTECs
	0	100	100	100	100	100	100	100	100	100	100	100	100	100	100	100	100	100
	1	102.294	101.429	103.409	103.371	106.154	100	102.463	100	100.847	98.925	107.143	101.575	102.778	105.445	105.825	103.158	98.93
	3	105.505	108.095	105.682	99.6255	112.308	96.2441	108.867	100.851	94.0678	113.978	115.306	103.15	105.159	91.0891	108.738	106.842	105.348
	4	90.367	111.905	101.515	108.24	112.308	100.939	117.241	88.5106	102.119	113.978	109.184	99.6063	106.349	98.5149	109.709	107.368	103.743
	6	100.917	113.333	106.439	111.236	115.385	100.939	101.97	99.1489	107.627	115.054	93.8776	95.2756	97.2222	100.495	108.252	114.737	105.882
	7	102.752	114.286	105.682	110.487	117.436	100.939	103.941	100.851	103.39	110.753	91.8367	94.4882	99.2063	100	106.796	109.474	103.209
	8	107.339	116.667	108.333	109.363	117.949	96.7136	100.985	97.8723	104.661	115.591	91.8367	89.3701	96.0317	103.96	106.796	103.684	103.209
Fig. 7d	CD4+ WT	CD4+ MyD88ΔTECs	CD4+ No Tregs WT		Fig. 7e	CD4+ WT	CD4+ MyD88ΔTECs	CD4+ No Tregs WT
	1.37072	1.61994	1.10903			0.758037	0.974619	0.564467
	1.03427	1.24611	1.74455			1.27919	0.194247	0.1022
	0.785047	1.29595	1.4081			0.927242	0.322166	0.349239
	0.809969	1.99377	1.53271			1.03553	0.292386	0.0703892
	1	2.30556	2.88889			1	0.266914	0.161338
		1.02778	2.63889				0.95539	0.131227
Fig. 7f	MyD88fl/fl	MyD88ΔTECs			Fig. 7h	Tconv WT	Tregs MyD88ΔTECs	Tregs WT
	1063	1053				70.4	45.4	31.4
	1066	814				62	52	31.2
	1226	987				83.8	55.2	37.3
	1688	955				62.8	44.7	32.9
	1386	1324
	1175	1019
	1349	1116
	1365	928
	1197	1190
	1069	1247
	1380	1099
	1306	1309

## Sheet: Supplementary Fig. 2
Supplementary Fig. 2
Fig. 2b Csf2	SPF	GF		Fig. 2b Ccl25	SPF	GF		Fig. 2b Ccl4	SPF	GF		Fig. 2b Il1f6	SPF	GF
	0.003988	0.004158			0.078021	0.065154			0.003721	0.008373			0.064035	0.068157
	0.00639	0.005524			0.06538	0.042101			0.012387	0.009355			0.101884	0.058315
	0.003365	0.00586			0.062284	0.049721			0.005208	0.003893			0.062717	0.066064
	0.006778	0.004143			0.07056	0.071545			0.008431	0.005336			0.061002	0.097396
	0.007239	0.005013			0.094732	0.122428			0.003251	0.01176			0.080214	0.083043
	0.013508	0.004793			0.093105	0.093752			0.021944	0.011719			0.06983	0.049549
	0.009068	0.005582			0.074842	0.086569			0.018906	0.012824			0.084202	0.067921
Fig. 2c Ccl25	PBS	ODN		Fig. 2c Ccl4	PBS	ODN		Fig. 2c Cxcl1	PBS	ODN		Fig. 2c Ccl5	PBS	ODN
	0.119908	0.15283			0.013276	0.027776			1	1.04972			5.42642	6.10504
	0.143091	0.108067			0.015303	0.012387			1.27456	0.986233			6.82108	4.53154
	0.091189	0.229251			0.018646	0.030607			0.594604	0.607097			3.54307	3.17114
	0.108819	0.382889			0.03082	0.009486			0.923382	0.72951			4.53154	4.45369
Fig. 2d Tnfα	Empty	ODN	LPS	Fig. 2d Cxcl1	Empty	ODN	LPS	Fig. 2d Cxcl5	Empty	ODN	LPS	Fig. 2d Ccl5	Empty	ODN	LPS
	0.118257	0.170755	0.014528		0.319746	0.904379	0.19751		0.00853775	0.027489	0.015571		4.01285	6.27667	1.48968
	0.132586	0.137262	0.06538		0.158769	1.52086	2.12138		0.015471	0.024349	0.020617		1.98619	7.11074	4.59479
	0.019984	0.238986	0.113834		0.168989	4.83608	1.75321		0.014571	0.037163	0.024603		3.61752	11.0425	8.31087
	0.068869	0.193446	0.108067		0.484645	3.05252	1.68179		0.014033	0.061214	0.016064		6.72717	16.2797	6.23332
			0.028067				0.69751				0.03082				6.25496

## Sheet: Supplementary Fig. 3
Supplementary Fig. 3
Fig. 3a	Aire	Tlr9	Il1r1	Il1rl1	Il18r1
	114	14.2	12.3	2.61	28.2
	115	14.5	12.3	2.71	29.1
	107	13.8	14.8	2.74	31.2
	122	12.8	12.9	3.44	23.9
	105	17.8	14.5	2.96	29.3
Fig. 3b Tnfα	Empty	ODN	IL-1β	IL-33	IL-18		Fig. 3b Cxcl1	Empty	ODN	IL-1β	IL-33	IL-18		Fig. 3b Cxcl5	Empty	ODN	IL-1β	IL-33	IL-18		Fig. 3b Ccl5	Empty	ODN	IL-1β	IL-33	IL-18
	0.118257	0.170755	0.290176	0.029873	0.07911			0.319746	0.904379	2.29235	0.205898	0.103665			0.00853775	0.027489	0.037944	0.01278	0			4.01285	6.27667	8.51496	2.72263	1.99308
	0.132586	0.137262	0.119493	0.072544	0.054598			0.158769	1.52086	1.917	0.32197	0.094078			0.015471	0.024349	0.054221	0.017763	0			1.98619	7.11074	7.24275	7.11074	2.03496
	0.019984	0.238986	0.30566	0.029873	0.008729			0.168989	4.83608	5.89237	0.524858	0.392292			0.015571	0.037163	0.041378	0.041666	0.015953			3.61752	11.0425	19.2262	9.57983	3.39874
	0.068869	0.193446	0.232451	0.018262	0.029873			0.484645	3.05252	4.65893	0.234881	0.739694			0.014033	0.061214	0.078563	0.015463	0			6.72717	16.2797	11.5514	3.74509	5.25977
Fig. 3d	PBS mTECslow	ODN mTECslow	PBS Aire-mTECshigh	ODN Aire-mTECshigh	PBS Aire+mTECshigh	ODN Aire+mTECshigh
	54.0644	66.9	20.202	16.8	17.5084	11.1
	69.4	59.2	15.4	19.6	11.6	11.4
	59.9	60.1	16.3	19.5	18.7	14.9
Fig. 3f	PBS	ODN
	5	3
	2	9
	5	7
	2	5
	2	7
	5	6
	1	3
	1	9
	3	3
	7	3
	4	5
	3
	1

## Sheet: Supplementary Fig. 4
Supplementary Fig. 4
Fig. 4c MHCII+CD11c+DCs	PBS	ODN		Fig. 4c pDC	PBS	ODN		Fig. 4c cDC1	PBS	ODN		Fig. 4c cDC2	PBS	ODN
	26730	26830			7445	2595			1512	348			8216	14325
	103065	152105			30603	49156			18934	6763			29899	57453
	53478	106745			16926	20482			7090	6681			12716	45583
	66184	78402			19164	24087			13198	15504			16182	18380
	50292	95390			13557	34516			8147	9272			13419	13763
	138411	103643			49988	33473			28164	2865			28080	33742
	49390	93227			12205	29013			9093	3475			22543	29519
	54596	82340			13542	28927			9423	2297			23381	27894
	66915	85036			19181	21798			12612	1739			25536	43698
	46132	118338			7216	22393			7587	6222			18527	59398
	58741	66824			8723	12537			6720	2602			28109	35925
	134189	60404			54494	11882			17379	2657			30694	33754
	172980	162353			50113	24832			27587	4451			70719	115492
		176133				60688				4614				78902

[truncated: 4 more sheets: Supplementary Fig. 5, Supplementary Fig. 6, Supplementary Fig. 7, Supplementary Fig. 8]
